# Supplementary material for: Maternal diabetes independent of BMI is associated with altered accretion of adipose tissue in large for gestational age fetuses
Source: PLoS One. 2022 May 31;17(5):e0268972. doi: 10.1371/journal.pone.0268972 (PMC9154097; doi:10.1371/journal.pone.0268972)
Supplement: S2 File — (XLSX) [file pone.0268972.s002.xlsx]

## Sheet: Supporting information
Random	Code	Type	Height	BMI	PA	Parity Obstet	Smoking Obstet	GA	AFT	TFT	Gender Obstet	Delivery	BW	BW@38w	Above 90th	Above 95th
0.912735	1	1	172	20.28	25	2	No	18.14	1.4	0.77	F	38.14	4430	4413.74	0	1
0.0428234	1	1	172	20.28		2	No	28.14	2.7	2.41	F	38.14	4430	4413.74
0.0101668	1	1	172	20.28		2	No	34.29	4.7	3.77	F	38.14	4430	4413.74
0.0473009	2	1	165	20.94	32	1	Yes	19.29	1.15	1.17	F	37.14	4095	4189.82	0	1
0.721092	2	1	165	20.94		1	Yes	28	3.5	2.38	F	37.14	4095	4189.82
0.355455	2	1	165	20.94		1	Yes	33.14	4.4	4.14	F	37.14	4095	4189.82
0.502918	3	1	163	21.45	20	0	No	20	1.15	1.59	F	39.14	4425	4296.12	0	1
0.179882	3	1	163	21.45		0	No	26	2.05	2.3	F	39.14	4425	4296.12
0.613488	3	1	163	21.45		0	No	35.57	6.28	3.43	F	39.14	4425	4296.12
0.62335	4	1	168	24.8	32	1	No	18.71	1.75	0.78	M	37.14	3900	3990.31	0	1
0.0462576	4	1	168	24.8		1	No	28.71	3.1	3.05	M	37.14	3900	3990.31
0.807464	4	1	168	24.8		1	No	36	7.3	4.45	M	37.14	3900	3990.31
0.461856	5	1	164	25.65	32	0	No	19.71	1.35	0.73	M	37.14	3945	4036.35	0	1
0.366619	5	1	164	25.65		0	No	28.57	2.6	3.825	M	37.14	3945	4036.35
0.149009	5	1	164	25.65		0	No	36.57	4.55	4.83	M	37.14	3945	4036.35
0.226497	6	1	170	25.95	24	1	No	19.57	1.805	1.895	F	38.29	4328	4295.22	0	1
0.999456	6	1	170	25.95		1	No	28.71	4.15	3.5	F	38.29	4328	4295.22
0.191241	6	1	170	25.95		1	No	36.86	6.725	6.71	F	38.29	4328	4295.22
0.651337	7	1	167	26.18	34	2	No	19	0.9	1.295	F	37	4430	4549.73	0	1
0.241064	7	1	167	26.18		2	No	32.71	3.55	4.355	F	37	4430	4549.73
0.353358	7	1	167	26.18		2	No	35.14	5.5	7.955	F	37	4430	4549.73
0.266381	8	1	164	27.14	29	0	No	19.14	1.1	0.995	M	37	4418	4537.41	0	1
0.950666	8	1	164	27.14		0	No	28.29	3.6	3.7	M	37	4418	4537.41
0.777567	8	1	164	27.14		0	No	36.29	6	6.965	M	37	4418	4537.41
0.90986	9	1	175	27.76	28	0	No	18.71	2.35	1.485	F	37.29	4000	4076.16	0	1
0.981367	9	1	175	27.76		0	No	29.57	5.49	5.545	F	37.29	4000	4076.16
0.0146073	9	1	175	27.76		0	No	33.57	6.445	7.115	F	37.29	4000	4076.16
0.0175179	10	1	174	28.08	21	0	No	19.43	1.05	1.605	M	37.29	4192	4271.82	0	1
0.931452	10	1	174	28.08		0	No	29.43	3.25	3.695	M	37.29	4192	4271.82
0.951286	10	1	174	28.08		0	No	35.43	6.625	7.04	M	37.29	4192	4271.82
0.566338	11	1	163	28.6	32	2	No	18.43	1.35	1.83	F	37.71	4530	4564.84	0	1
0.459302	11	1	163	28.6		2	No	27.14	2.6	4.6	F	37.71	4530	4564.84
0.385021	11	1	163	28.6		2	No	36	6.4	7.55	F	37.71	4530	4564.84
0.727055	12	1	170	29.07	30	0	No	19.14	0.9	1.125	F	37.86	4475	4491.55	0	1
0.0288588	12	1	170	29.07		0	No	29.14	4.775	5.165	F	37.86	4475	4491.55
0.381573	12	1	170	29.07		0	No	35.43	5.65	6.215	F	37.86	4475	4491.55
0.383561	13	1	159	29.59	27	2	No	20.57	1.84	1.85	M	37	3705	3805.14	0	1
0.0825697	13	1	159	29.59		2	No	25.86	1.95	2.345	M	37	3705	3805.14
0.990104	13	1	159	29.59		2	No	36.57	4.5	4.835	M	37	3705	3805.14
0.612458	14	1	176	30.99	24	2	No	18.71	1.25	1.64	M	38.14	4280	4264.29	0	1
0.189063	14	1	176	30.99		2	No	30.14	2.8	2.95	M	38.14	4280	4264.29
0.511803	14	1	176	30.99		2	No	35.14	4.275	4.49	M	38.14	4280	4264.29
0.486549	15	1	169	31.16	25	0	No	19.57	1.1	1.3	M	39.14	4120	4000	1	0
0.619602	15	1	169	31.16		0	No	28.57	4.15	3.265	M	39.14	4120	4000
0.9425	15	1	169	31.16		0	No	38	5.95	4.85	M	39.14	4120	4000
0.898262	16	1	169	32.56	31	1	No	19.43	1.5	1.38	F	37.29	4360	4443.01	0	1
0.817191	16	1	169	32.56		1	No	26.29	2.85	3.65	F	37.29	4360	4443.01
0.165241	16	1	169	32.56		1	No	35.43	7.435	6.78	F	37.29	4360	4443.01
0.0627401	17	1	169	32.91	36	0	No	19.29	1.1	0.875	M	37	3565	3661.35	1	0
0.411127	17	1	169	32.91		0	No	30.29	3.6	3	M	37	3565	3661.35
0.283078	17	1	169	32.91		0	No	36.29	4.9	5.75	M	37	3565	3661.35
0.26375	18	1	161	33.56	25	1	No	19	1.5	0.815	F	38.71	4035	3960.99	1	0
0.670189	18	1	161	33.56		1	No	28.86	2.25	2.7	F	38.71	4035	3960.99
0.258112	18	1	161	33.56		1	No	34.86	5.25	6.075	F	38.71	4035	3960.99
0.228446	19	1	164	33.83	24	0	No	19.71	1.55	1.08	F	38.29	3950	3920.08	1	0
0.226962	19	1	164	33.83		0	No	25	2.3	2.5	F	38.29	3950	3920.08
0.966928	19	1	164	33.83		0	No	36.43	5.85	6.185	F	38.29	3950	3920.08
0.115022	20	1	168	35.43	37	5	No	19	1.7	0.78	F	37.86	5065	5083.73	0	1
0.692705	20	1	168	35.43		5	No	27	2.9	3.15	F	37.86	5065	5083.73
0.757647	20	1	168	35.43		5	No	36.71	6.55	9	F	37.86	5065	5083.73
0.903639	21	1	168	35.43	36	3	No	18	1.4	1.385	M	37.57	4104	4150.97	0	1
0.869505	21	1	168	35.43		3	No	26.14	2.4	2.445	M	37.57	4104	4150.97
0.858977	21	1	168	35.43		3	No	34.29	5.15	4.6	M	37.57	4104	4150.97
0.493463	22	1	173	37.09	25	0	No	18.29	1.15	0.945	F	38.57	4135	4073.89	0	1
0.204752	22	1	173	37.09		0	No	30.43	3.35	5.1	F	38.57	4135	4073.89
0.296665	22	1	173	37.09		0	No	37.43	5.2	5.7	F	38.57	4135	4073.89
0.215405	23	1	174	37.65	26	1	Yes	18.2	1.7	1.175	M	38.43	3946	3901.85	1	0
0.401583	23	1	174	37.65		1	Yes	25	2.4	1.335	M	38.43	3946	3901.85
0.968361	23	1	174	37.65		1	Yes	35.86	3.7	6	M	38.43	3946	3901.85
0.344222	24	1	158	37.65	40	2	No	18.14	1.3	1.09	F	38.57	4698	4628.57	0	1
0.233955	24	1	158	37.65		2	No	26.29	2.7	2.935	F	38.57	4698	4628.57
0.0763659	24	1	158	37.65		2	No	36.14	5.5	5.96	F	38.57	4698	4628.57
0.115145	25	1	159	39.56	35	2	No	19	1.15	1.15	F	37	3995	4102.97	0	1
0.0340782	25	1	159	39.56		2	No	28.71	3.94	3.95	F	37	3995	4102.97
0.852207	25	1	159	39.56		2	No	36.71	6.475	10.65	F	37	3995	4102.97
0.368811	26	1	169	40.16	36	0	No	18.57	1.17	1.135	M	38.29	4290	4257.51	0	1
0.98253	26	1	169	40.16		0	No	28.57	2.45	3.15	M	38.29	4290	4257.51
0.157116	26	1	169	40.16		0	No	34.43	5.55	5.03	M	38.29	4290	4257.51
0.0597909	27	1	167	41.04	33	1	No	19.71	1.5	1.505	F	38.71	4075	4000.26	1	0
0.347147	27	1	167	41.04		1	No	28.57	3.15	4.835	F	38.71	4075	4000.26
0.0274161	27	1	167	41.04		1	No	34.71	5	5.845	F	38.71	4075	4000.26
0.540971	28	1	170	41.77	27	1	No	19.57	1.45	1.15	M	39.14	4662	4526.21	0	1
0.0274896	28	1	170	41.77		1	No	29.71	3.5	3.7	M	39.14	4662	4526.21
0.516068	28	1	170	41.77		1	No	38.43	5.2	5.445	M	39.14	4662	4526.21
0.238127	29	1	166	42.46	23	0	No	19	1.45	0.875	F	37.57	4165	4212.67	0	1
0.891258	29	1	166	42.46		0	No	27.14	2	2.175	F	37.57	4165	4212.67
0.316418	29	1	166	42.46		0	No	34.29	6.355	5.285	F	37.57	4165	4212.67
0.915643	30	1	159	42.97	36	0	Yes	19.14	0.9	1.37	F	38.57	4420	4354.68	0	1
0.561993	30	1	159	42.97		0	Yes	28	3	3.42	F	38.57	4420	4354.68
0.0693735	30	1	159	42.97		0	Yes	36	7.94	6.85	F	38.57	4420	4354.68
0.492376	31	1	168	43.93	26	0	No	20.43	1.7	1.4	F	38.29	3896	3866.49	1	0
0.59637	31	1	168	43.93		0	No	28.43	2.35	3.1	F	38.29	3896	3866.49
0.222617	31	1	168	43.93		0	No	36.43	4.6	5.385	F	38.29	3896	3866.49
0.420024	32	1	176	46.49	30	0	No	20.86	1.7	1.05	F	38.43	4035	3989.85	1	0
0.938122	32	1	176	46.49		0	No	28.43	2.5	2.8	F	38.43	4035	3989.85
0.260008	32	1	176	46.49		0	No	35.86	3.95	5.1	F	38.43	4035	3989.85
0.442763	33	1	160	56.25	39	1	No	18.86	0.85	0.555	F	39.43	4770	4597.01	0	1
0.877078	33	1	160	56.25		1	No	29.71	3.2	3.1	F	39.43	4770	4597.01
0.957875	33	1	160	56.25		1	No	36.71	5.05	5.3	F	39.43	4770	4597.01
0.542563	34	2	161	20.83	34	2	Yes	19	0.95	1.565	M	38.86	4020	3931.03	1	0
0.297658	34	2	161	20.83		2	Yes	28.57	3	2.22	M	38.86	4020	3931.03
0.71694	34	2	161	20.83		2	Yes	38.43	6.5	7.275	M	38.86	4020	3931.03
0.211668	35	2	168	22.7583	30	1	No	18.43	1.25	0.74	M	38.29	3910	3880.39	1	0
0.940512	35	2	168	22.7583		1	No	30.71	2.4	2.85	M	38.29	3910	3880.39
0.29764	35	2	168	22.7583		1	No	36.71	4.15	5.65	M	38.29	3910	3880.39
0.242626	36	2	165	22.7732	30	0	No	19.14	1.05	1.145	M	39.71	4484	4290.91	0	1
0.677198	36	2	165	22.7732		0	No	29.43	2.1	2.37	M	39.71	4484	4290.91
0.0335308	36	2	165	22.7732		0	No	37.43	2.95	3.85	M	39.71	4484	4290.91
0.497157	37	2	159	22.9421	40	2	No	18.14	1.4	1.5	M	38.86	4435	4336.85	0	1
0.714554	37	2	159	22.9421		2	No	26.29	2.35	2.3	M	38.86	4435	4336.85
0.0945566	37	2	159	22.9421		2	No	35.86	3.6	3.435	M	38.86	4435	4336.85
0.603996	38	2	165	23.1405	33	1	No	19.43	1.1	1.5	F	37.86	3880	3894.35	1	0
0.476825	38	2	165	23.1405		1	No	31.14	3.15	2.885	F	37.86	3880	3894.35
0.904588	38	2	165	23.1405		1	No	36.29	5.785	6	F	37.86	3880	3894.35
0.894179	39	2	163	23.3355	28	1	No	19.43	1.8	1.03	F	38.43	4220	4172.78	0	1
0.78621	39	2	163	23.3355		1	No	29.71	2.15	3.2	F	38.43	4220	4172.78
0.26825	39	2	163	23.3355		1	No	38.43	4.25	5.72	F	38.43	4220	4172.78
0.263117	40	2	172	23.597	36	1	No	18.86	1.45	0.6	M	38.71	4000	3926.63	1	0
0.844144	40	2	172	23.597		1	No	29	2.7	2.88	M	38.71	4000	3926.63
0.232262	40	2	172	23.597		1	No	37.14	4.64	4.46	M	38.71	4000	3926.63
0.0471241	41	2	171	24.0569	24	1	No	18.86	1.5	1.1	M	38.29	3965	3934.97	1	0
0.150707	41	2	171	24.0569		1	No	27.57	3.1	3.18	M	38.29	3965	3934.97
0.793986	41	2	171	24.0569		1	No	37.43	5.4	5.7	M	38.29	3965	3934.97
0.488662	42	2	164	24.1672	36	2	No	19.14	1.7	0.75	F	37.57	4365	4414.96	0	1
0.0874125	42	2	164	24.1672		2	No	28.29	3.58	2.615	F	37.57	4365	4414.96
0.55608	42	2	164	24.1672		2	No	36.57	5.295	4.075	F	37.57	4365	4414.96
0.32963	43	2	164	24.977	32	1	No	19.43	2.05	1.28	M	38	3880	3880	1	0
0.890973	43	2	164	24.977		1	No	29.14	2.85	2.25	M	38	3880	3880
0.957589	43	2	164	24.977		1	No	35.14	3.45	4.45	M	38	3880	3880
0.128666	44	2	168	25.1559	43	5	No	18.86	1.55	1.155	M	39.14	4200	4077.67	1	0
0.225021	44	2	168	25.1559		5	No	32.86	2.4	3.4	M	39.14	4200	4077.67
0.311162	44	2	168	25.1559		5	No	37.14	3.9	5.95	M	39.14	4200	4077.67
0.725466	45	2	161	25.8478	24	0	No	19.43	1.25	1.555	M	38	3800	3800	1	0
0.770785	45	2	161	25.8478		0	No	29	4.35	3.9	M	38	3800	3800
0.701923	45	2	161	25.8478		0	No	36.71	8.165	6.62	M	38	3800	3800
0.273695	46	2	159	25.8876	24	1	No	19.14	0.85	1.305	M	37.86	3890	3904.38	1	0
0.201391	46	2	159	25.8876		1	No	27.29	3.35	3.1	M	37.86	3890	3904.38
0.77272	46	2	159	25.8876		1	No	36	3.8	4	M	37.86	3890	3904.38
0.866677	47	2	156	26.7094	17	0	No	19.71	1.15	0.865	M	38.86	4040	3950.59	1	0
0.816843	47	2	156	26.7094		0	No	28	2.1	1.95	M	38.86	4040	3950.59
0.348841	47	2	156	26.7094		0	No	38.71	3.85	5.405	M	38.86	4040	3950.59
0.839887	48	2	173	27.3982	31	0	No	19	1.8	0.995	M	38	3960	3960	0	1
0.863359	48	2	173	27.3982		0	No	31.86	3.25	4.9	M	38	3960	3960
0.796911	48	2	173	27.3982		0	No	35.71	5.53	5.17	M	38	3960	3960
0.830481	49	2	162	27.7344	25	1	No	19.29	1.05	1.23	M	38	4820	4820	0	1
0.670044	49	2	162	27.7344		1	No	28.29	2.85	3.9	M	38	4820	4820
0.741437	49	2	162	27.7344		1	No	37.29	5.65	4.655	M	38	4820	4820
0.836626	50	2	162	27.8159	35	4	No	19.14	1.1	0.95	M	38.29	4135	4103.68	0	1
0.027471	50	2	162	27.8159		4	No	27.43	3.45	2.25	M	38.29	4135	4103.68
0.570557	50	2	162	27.8159		4	No	34.29	4.45	7.25	M	38.29	4135	4103.68
0.40225	51	2	164	27.8852	30	3	No	19.14	1.5	0.885	M	38.57	4105	4044.33	0	1
0.101858	51	2	164	27.8852		3	No	28	2.75	3.82	M	38.57	4105	4044.33
0.875148	51	2	164	27.8852		3	No	34.14	7.06	4.245	M	38.57	4105	4044.33
0.423969	52	2	168	27.9904	36	3	No	19	1.2	1.405	M	37.71	3740	3768.76	1	0
0.453642	52	2	168	27.9904		3	No	31	3.7	3.255	M	37.71	3740	3768.76
0.223088	52	2	168	27.9904		3	No	36	4	4.45	M	37.71	3740	3768.76
0.622169	53	2	168	27.9904	17	0	No	19	1	1.47	F	38.43	3975	3930.52	1	0
0.607579	53	2	168	27.9904		0	No	29	2.3	2.6	F	38.43	3975	3930.52
0.269846	53	2	168	27.9904		0	No	37.14	5.2	4.55	F	38.43	3975	3930.52
0.954425	54	2	170	28.0557	28	2	No	19.71	1.2	0.75	M	38.86	4365	4268.4	0	1
0.936458	54	2	170	28.0557		2	No	30.71	3.6	4.5	M	38.86	4365	4268.4
0.571473	54	2	170	28.0557		2	No	38.43	4.35	6.665	M	38.86	4365	4268.4
0.800654	55	2	169	28.3447	28	2	No	21.57	1.6	1.2	F	37.86	4500	4516.64	0	1
0.102987	55	2	169	28.3447		2	No	28.71	2.7	2.75	F	37.86	4500	4516.64
0.924535	55	2	169	28.3447		2	No	36.71	6.8	5.4	F	37.86	4500	4516.64
0.60224	56	2	157	28.3987	27	0	No	19.57	1.6	0.945	M	38.57	4425	4359.61	0	1
0.574107	56	2	157	28.3987		0	No	30.29	4.105	3.925	M	38.57	4425	4359.61
0.118008	56	2	157	28.3987		0	No	35.29	5.77	4.485	M	38.57	4425	4359.61
0.691615	57	2	164	28.6288	31	1	No	19	1.3	1.5	M	38.57	4250	4187.19	0	1
0.962129	57	2	164	28.6288		1	No	27.43	3.8	4.605	M	38.57	4250	4187.19
0.685873	57	2	164	28.6288		1	No	35.86	4.7	5.5	M	38.57	4250	4187.19
0.35838	58	2	164	28.6288	29	1	No	20.57	1.6	1.6	M	37.57	3790	3833.38	1	0
0.928908	58	2	164	28.6288		1	No	28.43	4.6	5.005	M	37.57	3790	3833.38
0.690768	58	2	164	28.6288		1	No	34.29	5.06	9.305	M	37.57	3790	3833.38
0.353722	59	2	172	28.7318	42	3	No	19	1.15	1.015	M	38.29	4095	4063.99	0	1
0.735208	59	2	172	28.7318		3	No	28	2.65	2.85	M	38.29	4095	4063.99
0.79439	59	2	172	28.7318		3	No	33.71	7.195	3.89	M	38.29	4095	4063.99
0.961231	60	2	152	29.4321	39	3	No	19.29	1.9	1.035	F	38.43	4000	3955.24	1	0
0.161376	60	2	152	29.4321		3	No	27.43	3.45	3	F	38.43	4000	3955.24
0.796927	60	2	152	29.4321		3	No	35.86	5.35	6.5	F	38.43	4000	3955.24
0.554465	61	2	178	29.668	24	0	No	20.14	0.95	0.985	M	38.43	4125	4078.84	0	1
0.548936	61	2	178	29.668		0	No	27.14	2.6	2.71	M	38.43	4125	4078.84
0.316675	61	2	178	29.668		0	No	37	5.05	4.795	M	38.43	4125	4078.84
0.543047	62	2	152	29.865	37	3	No	18.86	1.15	1.05	F	39	4120	4014.36	1	0
0.931872	62	2	152	29.865		3	No	28.86	2.25	2.8	F	39	4120	4014.36
0.84347	62	2	152	29.865		3	No	36.14	6.35	6.155	F	39	4120	4014.36
0.588405	63	2	178	29.9836	38	4	No	18.29	2.05	1.265	M	40	4350	4132.5	1	0
0.00319505	63	2	178	29.9836		4	No	30.29	3.05	4.15	M	40	4350	4132.5
0.963257	63	2	178	29.9836		4	No	37.43	4.75	7.55	M	40	4350	4132.5
0.374044	64	2	156	29.9967	35	1	No	20.29	0.88	1.48	M	39.29	4238	4098.85	0	1
0.26144	64	2	156	29.9967		1	No	27	2.1	2.6	M	39.29	4238	4098.85
0.0493199	64	2	156	29.9967		1	No	34.86	4.45	5.9	M	39.29	4238	4098.85
0.642554	65	2	174	30.3871	28	0	No	17.86	2.05	1.5	M	38.57	4170	4108.37	0	1
0.513734	65	2	174	30.3871		0	No	26.86	2.05	2.4	M	38.57	4170	4108.37
0.146123	65	2	174	30.3871		0	No	33.86	3.6	4.3	M	38.57	4170	4108.37
0.560071	66	2	154	30.4272	42	2	No	19.14	1.225	1.035	M	38.86	4320	4224.4	0	1
0.029992	66	2	154	30.4272		2	No	28.86	2.42	2.655	M	38.86	4320	4224.4
0.76523	66	2	154	30.4272		2	No	34.43	3.95	3.35	M	38.86	4320	4224.4
0.351862	67	2	167	30.478	27	1	No	18.57	1.785	1.065	M	38.71	4286	4207.39	0	1
0.133685	67	2	167	30.478		1	No	32.71	2.95	5.055	M	38.71	4286	4207.39
0.627244	67	2	167	30.478		1	No	37.71	8.75	8.765	M	38.71	4286	4207.39
0.217373	68	2	178	30.6148	32	3	No	19.14	1.35	0.705	M	38.71	4305	4226.04	0	1
0.381961	68	2	178	30.6148		3	No	32.57	5.57	3.7	M	38.71	4305	4226.04
0.758385	68	2	178	30.6148		3	No	38	7.25	6.48	M	38.71	4305	4226.04
0.299698	69	2	185	30.6793	38	0	No	19.71	1.3	0.86	M	37.57	4560	4612.19	0	1
0.0432707	69	2	185	30.6793		0	No	28.71	3.95	4.45	M	37.57	4560	4612.19
0.315254	69	2	185	30.6793		0	No	35.71	6.34	5.72	M	37.57	4560	4612.19
0.250187	70	2	166	30.8463	22	0	No	18.43	1.25	1.15	F	38.43	4265	4217.28	0	1
0.722972	70	2	166	30.8463		0	No	31.29	3.6	3.65	F	38.43	4265	4217.28
0.753895	70	2	166	30.8463		0	No	36.86	5.2	6.035	F	38.43	4265	4217.28
0.757363	71	2	184	31.0137	35	0	Yes	19.43	1.1	0.9	M	37.29	4315	4397.16	0	1
0.567175	71	2	184	31.0137		0	Yes	28.43	2.83	2.99	M	37.29	4315	4397.16
0.796449	71	2	184	31.0137		0	Yes	36.57	7.32	8.04	M	37.29	4315	4397.16
0.640766	72	2	172	31.0735	39	4	No	18.86	0.965	1.04	M	39	4615	4496.67	0	1
0.190697	72	2	172	31.0735		4	No	29.29	2.55	4.495	M	39	4615	4496.67
0.274428	72	2	172	31.0735		4	No	35.86	6.6	5.35	M	39	4615	4496.67
0.496951	73	2	174	31.2461	30	2	No	19	1	0.87	M	38	4040	4040	0	1
0.275846	73	2	174	31.2461		2	No	29	3.4	3.3	M	38	4040	4040
0.0622168	73	2	174	31.2461		2	No	36	4.6	7.145	M	38	4040	4040
0.3797	74	2	165	31.5537	20	1	No	19.57	1.465	0.695	M	38.43	4005	3960.19	1	0
0.671322	74	2	165	31.5537		1	No	28.71	2.05	2.85	M	38.43	4005	3960.19
0.16777	74	2	165	31.5537		1	No	34.71	3.9	5.05	M	38.43	4005	3960.19
0.18808	75	2	154	31.6242	30	1	No	19.71	1.45	1	F	38.86	4270	4175.5	0	1
0.308638	75	2	154	31.6242		1	No	30	4.25	3.35	F	38.86	4270	4175.5
0.306423	75	2	154	31.6242		1	No	36	6.8	6.63	F	38.86	4270	4175.5
0.156141	76	2	168	31.9122	35	4	Yes	19.43	1.155	0.6	M	37.57	4285	4334.04	0	1
0.0199895	76	2	168	31.9122		4	Yes	28	4.52	3.2	M	37.57	4285	4334.04
0.283634	76	2	168	31.9122		4	Yes	34	7.42	5.135	M	37.57	4285	4334.04
0.532914	77	2	177	31.9193	31	4	Yes	19.14	1.895	1.29	M	39	4515	4399.23	0	1
0.310102	77	2	177	31.9193		4	Yes	28.43	3	3.4	M	39	4515	4399.23
0.86516	77	2	177	31.9193		4	Yes	38	6.57	7.3	M	39	4515	4399.23
0.0387414	78	2	160	32.0312	33	2	No	19.43	1.6	1.1	M	38.71	4075	4000.26	1	0
0.580747	78	2	160	32.0312		2	No	27.57	2.55	3	M	38.71	4075	4000.26
0.275772	78	2	160	32.0312		2	No	36.29	7.005	5.89	M	38.71	4075	4000.26
0.525671	79	2	160	32.0312	27	1	No	19.86	2.1	1.28	M	38.71	4030	3956.08	1	0
0.0984909	79	2	160	32.0312		1	No	31.14	4.2	3.88	M	38.71	4030	3956.08
0.507276	79	2	160	32.0312		1	No	36.71	6.35	5.56	M	38.71	4030	3956.08
0.561057	80	2	173	32.41	21	0	No	19.43	0.85	0.67	F	38.71	4536	4452.8	0	1
0.911747	80	2	173	32.41		0	No	30.43	2.8	4.425	F	38.71	4536	4452.8
0.629454	80	2	173	32.41		0	No	36.43	5.35	6.915	F	38.71	4536	4452.8
0.536179	81	2	170	32.6531	27	1	No	19.29	0.85	1.7	M	37.86	3965	3979.66	0	1
0.518567	81	2	170	32.6531		1	No	27.29	2.8	2.85	M	37.86	3965	3979.66
0.454535	81	2	170	32.6531		1	No	33	4.4	4.515	M	37.86	3965	3979.66
0.737986	82	2	175	32.6905	37	7	No	18.71	1.07	1.665	M	37.71	4305	4338.11	0	1
0.704232	82	2	175	32.6905		7	No	31.43	2.95	4	M	37.71	4305	4338.11
0.00297103	82	2	175	32.6905		7	No	36.71	4.7	4.765	M	37.71	4305	4338.11
0.229392	83	2	165	32.6905	30	6	No	18.71	1.07	1.665	M	37.71	4305	4338.11	0	1
0.45195	83	2	165	32.6905		6	No	31.43	2.95	4	M	37.71	4305	4338.11
0.463657	83	2	165	32.6905		6	No	36.71	4.95	4.765	M	37.71	4305	4338.11
0.288725	84	2	165	32.9507	39	2	No	18.71	1.45	1	M	38.29	4012	3981.61	0	1
0.0842483	84	2	165	32.9507		2	No	28.14	3.85	3.15	M	38.29	4012	3981.61
0.793018	84	2	165	32.9507		2	No	34	6	5.865	M	38.29	4012	3981.61
0.0297356	85	2	167	32.9879	25	0	No	20.14	1.35	1.385	M	38.14	3880	3865.76	1	0
0.122675	85	2	167	32.9879		0	No	28.29	3.3	3.2	M	38.14	3880	3865.76
0.144223	85	2	167	32.9879		0	No	36.29	5.975	5.34	M	38.14	3880	3865.76
0.584045	86	2	165	33.0579	31	1	No	19.14	1.7	1.23	M	39	4185	4077.69	1	0
0.704229	86	2	165	33.0579		1	No	30	3.95	2.85	M	39	4185	4077.69
0.209434	86	2	165	33.0579		1	No	37.71	4.7	4.7	M	39	4185	4077.69
0.0665986	87	2	178	33.1398	18	0	Yes	19.86	1.55	1.47	M	38.71	4240	4162.23	0	1
0.91899	87	2	178	33.1398		0	Yes	32.86	3.95	3.7	M	38.71	4240	4162.23
0.722079	87	2	178	33.1398		0	Yes	37	8.45	7.42	M	38.71	4240	4162.23
0.572366	88	2	168	33.305	28	2	No	19.43	1.8	1.575	M	38.43	4090	4044.24	0	1
0.430822	88	2	168	33.305		2	No	28.57	2.77	3.225	M	38.43	4090	4044.24
0.455833	88	2	168	33.305		2	No	37.71	5.5	7.18	M	38.43	4090	4044.24
0.867173	89	2	167	33.305	38	6	No	19	2.34	1.54	M	38.14	4010	3995.28	0	1
0.470094	89	2	167	33.305		6	No	29	3.85	4.375	M	38.14	4010	3995.28
0.178366	89	2	167	33.305		6	No	35.86	6.17	5.565	M	38.14	4010	3995.28
0.96254	90	2	183	33.4438	27	2	No	19.86	0.99	1.96	M	37.71	4450	4484.22	0	1
0.0265845	90	2	183	33.4438		2	No	29.57	3.2	3.6	M	37.71	4450	4484.22
0.504975	90	2	183	33.4438		2	No	37.71	7.07	8.69	M	37.71	4450	4484.22
0.510003	91	2	164	33.4622	42	6	No	19.14	1.2	1.46	F	41	4575	4240.24	0	1
0.665225	91	2	164	33.4622		6	No	27.86	2.3	3.2	F	41	4575	4240.24
0.431198	91	2	164	33.4622		6	No	34.29	5	6.69	F	41	4575	4240.24
0.981162	92	2	171	33.5146	19	1	No	20	1.55	1.175	M	38.71	4705	4618.7	0	1
0.399257	92	2	171	33.5146		1	No	28	2.55	2.9	M	38.71	4705	4618.7
0.902787	92	2	171	33.5146		1	No	36.86	7.15	8.705	M	38.71	4705	4618.7
0.101552	93	2	161	33.5635	34	0	No	18.43	1.155	1.36	M	38	3915	3915	1	0
0.991649	93	2	161	33.5635		0	No	28.14	2.4	3.625	M	38	3915	3915
0.915976	93	2	161	33.5635		0	No	37.29	10.03	8.45	M	38	3915	3915
0.578369	95	2	167	34.0636	38	5	No	19	0.66	0.9	M	39	4995	4866.92	0	1
0.789629	95	2	167	34.0636		5	No	27.86	2.9	2.1	M	39	4995	4866.92
0.615942	95	2	167	34.0636		5	No	33.86	6.25	5.7	M	39	4995	4866.92
0.356598	96	2	167	34.0636	32	4	Yes	19	1.6	0.85	M	38.29	4958	4920.45	0	1
0.234174	96	2	167	34.0636		4	Yes	27.86	4.36	4.305	M	38.29	4958	4920.45
0.990402	96	2	167	34.0636		4	Yes	35.86	6.945	6.155	M	38.29	4958	4920.45
0.460055	97	2	164	34.1123	25	4	Yes	21.14	1.6	1.45	F	38.57	4082	4021.67	0	1
0.530163	97	2	164	34.1123		4	Yes	28.14	2.25	3.9	F	38.57	4082	4021.67
0.708817	97	2	164	34.1123		4	Yes	38	7.81	9.86	F	38.57	4082	4021.67
0.108765	98	2	164	34.2058	33	3	No	19.57	1.35	0.89	M	38.71	3990	3916.82	1	0
0.605215	98	2	164	34.2058		3	No	32.71	3.95	4.05	M	38.71	3990	3916.82
0.639821	98	2	164	34.2058		3	No	38.57	6.02	4.755	M	38.71	3990	3916.82
0.840207	99	2	166	34.6021	39	1	No	19.14	1.55	1.25	M	38.71	4375	4294.76	0	1
0.38561	99	2	166	34.6021		1	No	28.29	1.95	2.9	M	38.71	4375	4294.76
0.720914	99	2	166	34.6021		1	No	35.14	4.8	4.65	M	38.71	4375	4294.76
0.654243	100	2	176	34.7178	28	2	No	20.71	1.16	0.765	M	39	4145	4038.72	1	0
0.524997	100	2	176	34.7178		2	No	30.71	3.5	3.6	M	39	4145	4038.72
0.848652	100	2	176	34.7178		2	No	37.71	6.9	10.4	M	39	4145	4038.72
0.940938	101	2	172	34.8161	38	0	No	19.14	1.175	1.265	F	37	4020	4128.65	0	1
0.993789	101	2	172	34.8161		0	No	28.14	4.325	4.105	F	37	4020	4128.65
0.355964	101	2	172	34.8161		0	No	36.14	10.17	12.25	F	37	4020	4128.65
0.792509	102	2	169	35.0128	29	2	No	20	1.3	0.95	M	39.29	4370	4226.52	0	1
0.851842	102	2	169	35.0128		2	No	28.29	2.7	3.4	M	39.29	4370	4226.52
0.0683077	102	2	169	35.0128		2	No	39	6.3	7	M	39.29	4370	4226.52
0.252026	103	2	168	35.4308	33	2	No	19.14	1.215	1.015	M	38.14	3925	3910.59	1	0
0.571186	103	2	168	35.4308		2	No	31	3.6	4.505	M	38.14	3925	3910.59
0.495286	103	2	168	35.4308		2	No	35.29	4.9	8.52	M	38.14	3925	3910.59
0.478397	104	2	165	35.629	26	0	No	19.29	1.71	0.795	F	38.86	4130	4038.6	1	0
0.250329	104	2	165	35.629		0	No	29.57	2.25	3.7	F	38.86	4130	4038.6
0.888654	104	2	165	35.629		0	No	35.43	5.05	5.385	F	38.86	4130	4038.6
0.0580499	105	2	163	35.756	24	2	Yes	19.57	1.7	0.99	M	38.57	4350	4285.71	0	1
0.257633	105	2	163	35.756		2	Yes	28.57	3.54	4.55	M	38.57	4350	4285.71
0.696018	105	2	163	35.756		2	Yes	37.57	8.785	5.24	M	38.57	4350	4285.71
0.422803	106	2	162	36.1987	34	1	No	17.71	1.67	0.83	M	39.29	4555	4405.45	0	1
0.232542	106	2	162	36.1987		1	No	30	3.25	5	M	39.29	4555	4405.45
0.42727	106	2	162	36.1987		1	No	38	6.2	7.345	M	39.29	4555	4405.45
0.250173	107	2	172	36.5062	24	0	No	18	1.63	1.15	F	38.57	4375	4310.34	0	1
0.348204	107	2	172	36.5062		0	No	27.57	2.545	3.845	F	38.57	4375	4310.34
0.548473	107	2	172	36.5062		0	No	34.71	4.7	5.26	F	38.57	4375	4310.34
0.512302	108	2	166	36.5087	44	3	No	18	0.595	0.8	M	39.43	4390	4230.79	0	1
0.00630456	108	2	166	36.5087		3	No	31.43	4.15	4.325	M	39.43	4390	4230.79
0.600113	108	2	166	36.5087		3	No	35.71	6.155	5.37	M	39.43	4390	4230.79
0.813917	109	2	161	36.6	33	1	No	18.71	1.26	1.49	M	38.86	4160	4067.94	0	1
0.718055	109	2	161	36.6		1	No	26.43	2.75	1.8	M	38.86	4160	4067.94
0.435121	109	2	161	36.6		1	No	38.43	5.1	5.6	M	38.86	4160	4067.94
0.943001	110	2	165	36.7309	35	2	No	19.57	1.755	0.975	M	38.43	4155	4108.51	0	1
0.309747	110	2	165	36.7309		2	No	27.57	2.5	3.9	M	38.43	4155	4108.51
0.760676	110	2	165	36.7309		2	No	33.43	4.05	4.05	M	38.43	4155	4108.51
0.970843	111	2	158	36.8531	36	1	No	18.57	2.25	1.05	F	38.86	4195	4102.16	0	1
0.528984	111	2	158	36.8531		1	No	29.43	3.1	3.2	F	38.86	4195	4102.16
0.333846	111	2	158	36.8531		1	No	37.43	8.85	6	F	38.86	4195	4102.16
0.0861146	112	2	165	37.0983	34	2	No	19.29	0.935	1.5	F	37.57	3970	4015.44	0	1
0.730105	112	2	165	37.0983		2	No	28.29	2.53	3.9	F	37.57	3970	4015.44
0.383347	112	2	165	37.0983		2	No	34.29	5.245	4.81	F	37.57	3970	4015.44
0.431492	113	2	164	37.1803	38	0	No	19	1.325	1.21	F	37	3832	3935.57	0	1
0.238248	113	2	164	37.1803		0	No	30.71	3.95	4	F	37	3832	3935.57
0.00273717	113	2	164	37.1803		0	No	35.57	7.85	7.945	F	37	3832	3935.57
0.18171	114	2	169	37.1823	35	4	No	19.14	2.05	1.9	F	37.71	4570	4605.14	0	1
0.0442686	114	2	169	37.1823		4	No	27.71	4	3.5	F	37.71	4570	4605.14
0.90628	114	2	169	37.1823		4	No	35.71	7.35	5.41	F	37.71	4570	4605.14
0.999109	115	2	177	37.3456	28	0	No	19.43	1.265	1.84	M	38.29	4055	4024.29	0	1
0.277162	115	2	177	37.3456		0	No	28.29	2.95	3.04	M	38.29	4055	4024.29
0.993611	115	2	177	37.3456		0	No	37.29	5.65	7.165	M	38.29	4055	4024.29
0.309992	116	2	175	37.551	28	3	No	19.14	1.23	1.04	M	39.43	4695	4524.73	0	1
0.318454	116	2	175	37.551		3	No	28.14	2.8	3.18	M	39.43	4695	4524.73
0.502052	116	2	175	37.551		3	No	33	3.25	4.105	M	39.43	4695	4524.73
0.0260139	117	2	171	37.6184	35	2	No	21.71	1.6	2.1	M	39	4905	4779.23	0	1
0.848588	117	2	171	37.6184		2	No	27.14	2.7	3.3	M	39	4905	4779.23
0.953582	117	2	171	37.6184		2	No	35.43	6.85	6.4	M	39	4905	4779.23
0.697304	118	2	167	37.7413	36	5	No	18.71	2.35	0.905	F	37.86	4570	4586.9	0	1
0.242467	118	2	167	37.7413		5	No	27.29	4	3.55	F	37.86	4570	4586.9
0.962918	118	2	167	37.7413		5	No	36.71	7.145	6.78	F	37.86	4570	4586.9
0.340594	119	2	163	38.0142	38	1	No	19.4	1.5	1.65	M	38.29	4470	4436.15	0	1
0.969581	119	2	163	38.0142		1	No	28.43	3.2	4.3	M	38.29	4470	4436.15
0.842747	119	2	163	38.0142		1	No	38.29	8.4	6.45	M	38.29	4470	4436.15
0.466087	120	2	148	38.2866	33	2	No	19.43	2.105	1.6	M	38.43	4150	4103.56	0	1
0.529779	120	2	148	38.2866		2	No	27.86	4.16	3.2	M	38.43	4150	4103.56
0.615816	120	2	148	38.2866		2	No	33.86	5.85	5.855	M	38.43	4150	4103.56
0.249677	121	2	178	38.3032	21	0	Yes	19.43	2.1	1.31	M	38.43	4155	4108.51	0	1
0.122983	121	2	178	38.3032		0	Yes	27.71	3.15	2.35	M	38.43	4155	4108.51
0.0786622	121	2	178	38.3032		0	Yes	38.43	6.38	6.75	M	38.43	4155	4108.51
0.800645	122	2	173	38.4243	26	1	No	19.71	2.075	2.45	M	38.29	5075	5036.56	0	1
0.536255	122	2	173	38.4243		1	No	30.29	4.15	3.75	M	38.29	5075	5036.56
0.569419	122	2	173	38.4243		1	No	37.29	6.55	6.4	M	38.29	5075	5036.56
0.782226	123	2	170	38.5141	22	0	No	19.57	1.35	0.98	F	38.29	3990	3959.78	1	0
0.422399	123	2	170	38.5141		0	No	27.86	3.55	3	F	38.29	3990	3959.78
0.0870695	123	2	170	38.5141		0	No	35.71	5.15	4.8	F	38.29	3990	3959.78
0.881306	124	2	165	38.5675	26	2	No	20.86	1.45	1.77	F	38.43	3964	3919.65	1	0
0.232376	124	2	165	38.5675		2	No	28.86	3.5	2.7	F	38.43	3964	3919.65
0.816685	124	2	165	38.5675		2	No	37.43	5.1	4.21	F	38.43	3964	3919.65
0.773414	125	2	177	38.9748	36	2	No	19.29	0.85	1.21	M	38.43	4055	4009.63	0	1
0.154832	125	2	177	38.9748		2	No	28.29	2.65	2.7	M	38.43	4055	4009.63
0.657833	125	2	177	38.9748		2	No	36.43	4.75	5.57	M	38.43	4055	4009.63
0.223563	126	2	154	39.3503	30	2	No	20.43	1.685	1.7	M	38.14	3920	3905.61	1	0
0.872761	126	2	154	39.3503		2	No	28.29	2.05	3.8	M	38.14	3920	3905.61
0.418304	126	2	154	39.3503		2	No	37	4.8	5.41	M	38.14	3920	3905.61
0.334035	127	2	161	39.3503	26	1	No	19.57	1.855	1.15	M	38.86	4245	4151.06	0	1
0.302722	127	2	161	39.3503		1	No	29.43	3.05	3.71	M	38.86	4245	4151.06
0.378427	127	2	161	39.3503		1	No	37.14	6.38	6.275	M	38.86	4245	4151.06
0.465535	128	2	167	39.4421	32	2	No	19	1.205	1.445	M	37.29	3712	3782.68	1	0
0.802214	128	2	167	39.4421		2	No	28.86	3.2	3.25	M	37.29	3712	3782.68
0.79267	128	2	167	39.4421		2	No	35.86	5.05	4.115	M	37.29	3712	3782.68
0.842479	129	2	176	39.8991	32	1	No	18.14	1.83	1.585	M	38	3915	3915	1	0
0.148406	129	2	176	39.8991		1	No	29	2.65	3.215	M	38	3915	3915
0.265823	129	2	176	39.8991		1	No	38	5.55	4.62	M	38	3915	3915
0.338725	130	2	153	39.9584	42	1	No	19.14	1.21	1.6	F	37.14	3765	3852.18	0	1
0.95315	130	2	153	39.9584		1	No	26	2.15	2.745	F	37.14	3765	3852.18
0.535679	130	2	153	39.9584		1	No	34	5.435	6.305	F	37.14	3765	3852.18
0.286451	131	2	169	40.2647	32	0	No	19.14	1.595	1.2	F	37.14	4440	4542.81	0	1
0.577832	131	2	169	40.2647		0	No	27.86	3.25	3.2	F	37.14	4440	4542.81
0.869105	131	2	169	40.2647		0	No	36	7.295	6.155	F	37.14	4440	4542.81
0.601255	132	2	166	40.2816	28	0	No	18.71	1.455	1.25	M	37.57	4485	4536.33	0	1
0.259612	132	2	166	40.2816		0	No	26.86	3.09	3.11	M	37.57	4485	4536.33
0.550115	132	2	166	40.2816		0	No	36.57	7.51	6.59	M	37.57	4485	4536.33
0.335517	133	2	152	40.5827	33	2	No	19.29	1.7	1.5	F	37	3740	3841.08	0	1
0.363075	133	2	152	40.5827		2	No	25.14	3.8	2.4	F	37	3740	3841.08
0.917602	133	2	152	40.5827		2	No	36.43	7.55	5.89	F	37	3740	3841.08
0.902201	134	2	156	40.6805	28	2	No	19.86	1.49	1.15	M	38.57	3980	3921.18	1	0
0.545098	134	2	156	40.6805		2	No	27.57	2.75	3	M	38.57	3980	3921.18
0.000199914	134	2	156	40.6805		2	No	36.71	4.45	4.85	M	38.57	3980	3921.18
0.436799	135	2	165	40.9005	33	3	Yes	19	1.5	1.33	M	38.57	3940	3881.77	1	0
0.776671	135	2	165	40.9005		3	Yes	28.86	4.1	2.97	M	38.57	3940	3881.77
0.358406	135	2	165	40.9005		3	Yes	36.43	5.55	5.175	M	38.57	3940	3881.77
0.155103	136	2	168	41.5935	30	1	Yes	19	2.085	0.785	F	38.86	4315	4219.51	0	1
0.290105	136	2	168	41.5935		1	Yes	27.86	3.5	3.51	F	38.86	4315	4219.51
0.697284	136	2	168	41.5935		1	Yes	33.86	5.2	4.57	F	38.86	4315	4219.51
0.32647	137	2	160	41.7969	40	3	No	19.43	1.715	1.24	M	38.43	5010	4953.94	0	1
0.917186	137	2	160	41.7969		3	No	27.57	3.3	3.9	M	38.43	5010	4953.94
0.727593	137	2	160	41.7969		3	No	36.71	7.85	6.31	M	38.43	5010	4953.94
0.794069	138	2	181	41.818	31	2	Yes	18.71	1.87	1.395	F	38.14	4282	4266.28	0	1
0.08656	138	2	181	41.818		2	Yes	29.57	2.4	3.55	F	38.14	4282	4266.28
0.144932	138	2	181	41.818		2	Yes	38.43	4.92	5.395	F	38.14	4282	4266.28
0.942743	139	2	155	42.0395	37	2	No	19.57	1.345	0.75	F	38.57	4165	4103.45	0	1
0.692466	139	2	155	42.0395		2	No	28.29	2.5	2.805	F	38.57	4165	4103.45
0.0797157	139	2	155	42.0395		2	No	37.14	5.99	6.855	F	38.57	4165	4103.45
0.636451	140	2	157	42.1924	38	5	No	18.14	1.63	0.71	F	38	3985	3985	0	1
0.398049	140	2	157	42.1924		5	No	29.14	3.055	3.15	F	38	3985	3985
0.338783	140	2	157	42.1924		5	No	34.14	4.19	3.89	F	38	3985	3985
0.310355	141	2	170	42.2145	35	5	Yes	18.14	1.32	0.93	F	39.43	5295	5102.97	0	1
0.674606	141	2	170	42.2145		5	Yes	25.57	3.65	3.855	F	39.43	5295	5102.97
0.585748	141	2	170	42.2145		5	Yes	36.43	5.9	6.2	F	39.43	5295	5102.97
0.914731	142	2	180	43.0698	39	2	No	19.57	1.5	1.47	M	37.43	4265	4329.95	0	1
0.531328	142	2	180	43.0698		2	No	28.29	2.765	3.505	M	37.43	4265	4329.95
0.29177	142	2	180	43.0698		2	No	34.29	4.16	3.9	M	37.43	4265	4329.95
0.49165	143	2	161	43.2082	35	1	No	18.86	1.78	1.115	M	38.71	4285	4206.41	0	1
0.982356	143	2	161	43.2082		1	No	27.14	2.76	3.54	M	38.71	4285	4206.41
0.859512	143	2	161	43.2082		1	No	35.14	5.035	5.36	M	38.71	4285	4206.41
0.605511	144	2	161	43.9798	19	0	No	19.29	1.91	1.45	F	38.86	4845	4737.78	0	1
0.280448	144	2	161	43.9798		0	No	28.29	3.14	3.1	F	38.86	4845	4737.78
0.234025	144	2	161	43.9798		0	No	34.29	5.41	4.14	F	38.86	4845	4737.78
0.58203	145	2	157	45.0322	36	3	No	20.71	1.125	1.765	M	38.29	4020	3989.55	0	1
0.966238	145	2	157	45.0322		3	No	26.14	2.4	3.295	M	38.29	4020	3989.55
0.294262	145	2	157	45.0322		3	No	36.14	5.4	7.5	M	38.29	4020	3989.55
0.180919	146	2	163	45.1654	32	1	No	18.43	1.37	0.94	F	39	4210	4102.05	0	1
0.163225	146	2	163	45.1654		1	No	28.14	3.355	2.085	F	39	4210	4102.05
0.520031	146	2	163	45.1654		1	No	36.14	5.3	6.43	F	39	4210	4102.05
0.886016	147	2	166	45.5166	23	1	No	18.57	1.445	1.32	M	39.86	4882	4654.19	0	1
0.198449	147	2	166	45.5166		1	No	26.71	2.87	2.77	M	39.86	4882	4654.19
0.924116	147	2	166	45.5166		1	No	38.71	8.27	7.965	M	39.86	4882	4654.19
0.12306	148	2	163	45.9182	32	0	No	19	1.515	1.6	M	39	4210	4102.05	0	1
0.114576	148	2	163	45.9182		0	No	27.86	3.465	3.51	M	39	4210	4102.05
0.228023	148	2	163	45.9182		0	No	33	5.37	4.3	M	39	4210	4102.05
0.486697	149	2	177	46.283	31	2	No	18.14	1.54	1.36	M	37.86	4115	4130.22	0	1
0.830017	149	2	177	46.283		2	No	27.57	2.595	3.8	M	37.86	4115	4130.22
0.969102	149	2	177	46.283		2	No	36.14	5.2	4.5	M	37.86	4115	4130.22
0.973789	150	2	170	47.7509	24	0	No	19	2.04	1.78	M	37.29	3660	3729.69	1	0
0.632215	150	2	170	47.7509		0	No	26	2.7	2.5	M	37.29	3660	3729.69
0.0113487	150	2	170	47.7509		0	No	35	6.5	7.83	M	37.29	3660	3729.69
0.149153	151	2	181	48.8386	32	2	No	19.29	1.5	1.315	M	39.14	4090	3970.87	1	0
0.670966	151	2	181	48.8386		2	No	29.86	3.8	3.55	M	39.14	4090	3970.87
0.986175	151	2	181	48.8386		2	No	36	5.6	4.35	M	39.14	4090	3970.87
0.663203	152	2	171	49.5879	27	3	No	20	1.65	1.455	M	38.29	4108	4076.89	0	1
0.132114	152	2	171	49.5879		3	No	28.14	4.155	3.67	M	38.29	4108	4076.89
0.367131	152	2	171	49.5879		3	No	34	5.55	5.44	M	38.29	4108	4076.89
0.0572077	153	2	183	50.7629	26	0	No	21.57	2.255	1.65	M	39.57	4450	4273.44	0	1
0.21129	153	2	183	50.7629		0	No	31.29	3.8	3.25	M	39.57	4450	4273.44
0.241801	153	2	183	50.7629		0	No	34.43	4.9	5.175	M	39.57	4450	4273.44
0.669413	154	2	164	51.6805	35	3	No	19	2.11	1.35	M	37.86	4055	4069.99	0	1
0.390067	154	2	164	51.6805		3	No	28.43	4.15	3	M	37.86	4055	4069.99
0.161382	154	2	164	51.6805		3	No	36.71	6.65	4.8	M	37.86	4055	4069.99
0.638014	155	2	164	52.0523	26	3	No	19	1.81	1.745	F	38.86	4265	4170.61	0	1
0.90893	155	2	164	52.0523		3	No	28.14	2.75	4.1	F	38.86	4265	4170.61
0.0217639	155	2	164	52.0523		3	No	37	7.3	7.65	F	38.86	4265	4170.61
0.0750118	156	2	170	54.3253	30	1	No	19.29	1.45	1.345	M	38	4000	4000	0	1
0.801384	156	2	170	54.3253		1	No	28.71	3.3	3.83	M	38	4000	4000
0.35864	156	2	170	54.3253		1	No	36.71	6.2	6.29	M	38	4000	4000
0.783247	157	2	183	54.9451	28	0	No	19.29	2	2	M	37.29	6390	6511.67	0	1
0.425878	157	2	183	54.9451		0	No	29.29	5.25	5.8	M	37.29	6390	6511.67
0.361865	157	2	183	54.9451		0	No	35.29	9.5	7.31	M	37.29	6390	6511.67
0.17567	158	2	171	64.6353	33	3	No	21.14	0.87	1.1	F	37.29	3980	4055.78	0	1
0.957325	158	2	171	64.6353		3	No	28	3.32	3.75	F	37.29	3980	4055.78
0.055864	158	2	171	64.6353		3	No	36.71	7.75	6.235	F	37.29	3980	4055.78
0.262575	159	3	154	21.5045	22	0	No	19	1.81	1.245	M	38.57	3995	3935.96	1	0
0.0503639	159	3	154	21.5045		0	No	26	4.1	3.85	M	38.57	3995	3935.96
0.202932	159	3	154	21.5045		0	No	37.43	6.95	5.595	M	38.57	3995	3935.96
0.942184	160	3	179	22.7833	21	0	No	19	1.85	1.59	M	38.14	3845	3830.89	1	0
0.919545	160	3	179	22.7833		0	No	28.14	3.3	3.7	M	38.14	3845	3830.89
0.102757	160	3	179	22.7833		0	No	37.71	6.195	7.065	M	38.14	3845	3830.89
0.561055	161	3	158	22.9421	27	2	No	19.43	1.68	1.83	F	37.29	3735	3806.11	1	0
0.838605	161	3	158	22.9421		2	No	30.57	3.02	4.45	F	37.29	3735	3806.11
0.95186	161	3	158	22.9421		2	No	36.71	7.995	8.515	F	37.29	3735	3806.11
0.205484	162	3	179	23.0954	25	0	No	19.43	2.11	1.33	M	37.86	4525	4541.73	0	1
0.999159	162	3	179	23.0954		0	No	29.71	2.6	2.845	M	37.86	4525	4541.73
0.899427	162	3	179	23.0954		0	No	37.57	4.15	6.49	M	37.86	4525	4541.73
0.196128	163	3	168	24.8016	35	3	No	21.57	1.24	1.325	M	38.86	4350	4253.73	0	1
0.399601	163	3	168	24.8016		3	No	31.29	4.7	4.6	M	38.86	4350	4253.73
0.353553	163	3	168	24.8016		3	No	36.29	6.4	5.655	M	38.86	4350	4253.73
0.351092	164	3	159	25.711	34	1	No	19.43	1.255	0.9	M	39	4070	3965.64	1	0
0.0807834	164	3	159	25.711		1	No	29.43	3.5	3.35	M	39	4070	3965.64
0.580584	164	3	159	25.711		1	No	35.14	4	5.14	M	39	4070	3965.64
0.54547	165	3	175	25.7959	30	1	No	19.57	1.605	1.35	M	38.14	3840	3825.9	1	0
0.403283	165	3	175	25.7959		1	No	29.43	4.555	3.52	M	38.14	3840	3825.9
0.22584	165	3	175	25.7959		1	No	34.71	4.905	4.1	M	38.14	3840	3825.9
0.77345	166	3	154	26.986	17	0	No	19	1.125	1.21	M	39.86	4310	4108.88	1	0
0.988813	166	3	154	26.986		0	No	32.43	4.35	3.8	M	39.86	4310	4108.88
0.768764	166	3	154	26.986		0	No	39.29	5.05	4.7	M	39.86	4310	4108.88
0.702245	167	3	171	27.6817	31	1	No	18.86	1.495	1.14	F	38	3945	3945	0	1
0.730809	167	3	171	27.6817		1	No	27.71	2.58	2.93	F	38	3945	3945
0.647365	167	3	171	27.6817		1	No	36.71	6.55	6.1	F	38	3945	3945
0.861674	168	3	178	28.4055	33	1	No	19.14	1.38	1.6	M	39.29	4310	4168.49	0	1
0.914968	168	3	178	28.4055		1	No	28.29	4.8	3.3	M	39.29	4310	4168.49
0.187961	168	3	178	28.4055		1	No	38.14	6.86	6.48	M	39.29	4310	4168.49
0.684558	169	3	161	28.9341	32	4	No	19.71	2.05	2.05	M	39.43	4370	4211.51	0	1
0.759035	169	3	161	28.9341		4	No	29.29	3	3.65	M	39.43	4370	4211.51
0.00341303	169	3	161	28.9341		4	No	37.86	6.3	6	M	39.43	4370	4211.51
0.278776	170	3	170	29.0657	29	1	No	19.57	1.65	1.545	M	40.43	5535	5202.33	0	1
0.610154	170	3	170	29.0657		1	No	30.86	5.5	3.6	M	40.43	5535	5202.33
0.342515	170	3	170	29.0657		1	No	38.71	6.45	5.86	M	40.43	5535	5202.33
0.526948	171	3	150	29.3333	29	1	No	20.43	1.865	1.54	M	38.43	4030	3984.91	1	0
0.573384	171	3	150	29.3333		1	No	30.71	3.7	3.3	M	38.43	4030	3984.91
0.239775	171	3	150	29.3333		1	No	34.71	5.25	4.75	M	38.43	4030	3984.91
0.0391686	172	3	163	29.3575	38	1	No	19	1.385	1.4	F	39	4172	4065.03	1	0
0.475978	172	3	163	29.3575		1	No	27.57	3.23	3.05	F	39	4172	4065.03
0.410204	172	3	163	29.3575		1	No	34	5.25	6.28	F	39	4172	4065.03
0.732032	173	3	163	31.2092	33	1	No	19.14	1.7	1.25	M	37.29	3795	3867.26	0	1
0.727424	173	3	163	31.2092		1	No	27.86	2.95	2.75	M	37.29	3795	3867.26
0.0536058	173	3	163	31.2092		1	No	34.14	5.985	4.365	M	37.29	3795	3867.26
0.709063	174	3	161	31.2394	36	10	No	19.14	1.875	1.17	M	39.43	4141	3990.82	1	0
0.013479	174	3	161	31.2394		10	No	28.14	2.4	3.335	M	39.43	4141	3990.82
0.483331	174	3	161	31.2394		10	No	35.14	5.825	3.8	M	39.43	4141	3990.82
0.55316	175	3	171	31.6735	42	1	No	18.86	1.625	1.475	M	37.29	3980	4055.78	0	1
0.274251	175	3	171	31.6735		1	No	27.86	2.75	3.3	M	37.29	3980	4055.78
0.0495291	175	3	171	31.6735		1	No	34	4.97	5.99	M	37.29	3980	4055.78
0.586695	176	3	183	32.2494	36	2	No	18.29	1.635	1.21	F	38.14	4490	4473.52	0	1
0.0683788	176	3	183	32.2494		2	No	31.71	4.45	4.6	F	38.14	4490	4473.52
0.920239	176	3	183	32.2494		2	No	36.71	6.9	6.3	F	38.14	4490	4473.52
0.51103	179	3	157	34.9975	44	7	No	19	1.845	1.2	M	38.57	3985	3926.11	1	0
0.624373	179	3	157	34.9975		7	No	28.43	2.28	3.905	M	38.57	3985	3926.11
0.818274	179	3	157	34.9975		7	No	36.43	6.92	5.69	M	38.57	3985	3926.11
0.842063	180	3	172	37.8583	38	4	No	18.71	0.985	1.2	F	38	4230	4230	0	1
0.0990728	180	3	172	37.8583		4	No	32.86	4.6	4.75	F	38	4230	4230
0.639277	180	3	172	37.8583		4	No	37.29	6	6	F	38	4230	4230
0.0441571	181	3	168	37.911	29	0	No	18.57	1.155	1.405	F	38.71	4648	4562.75	0	1
0.375394	181	3	168	37.911		0	No	28.43	4.09	4.825	F	38.71	4648	4562.75
0.805933	181	3	168	37.911		0	No	34.43	7.07	5.885	F	38.71	4648	4562.75
0.587844	182	3	169	38.5141	32	3	No	18.86	1.41	1.455	M	38.14	3975	3960.41	1	0
0.238634	182	3	169	38.5141		3	No	30.71	4.15	3.135	M	38.14	3975	3960.41
0.391106	182	3	169	38.5141		3	No	37	6.54	6.61	M	38.14	3975	3960.41
0.478456	183	3	171	41.9474	32	8	No	18.86	1.665	1.18	F	37.43	5030	5106.6	0	1
0.439412	183	3	171	41.9474		8	No	28	3.975	3.725	F	37.43	5030	5106.6
0.76347	183	3	171	41.9474		8	No	36	6.405	4.925	F	37.43	5030	5106.6
0.381175	184	3	162	43.2835	31	2	No	19.57	1.5	1.755	F	38.71	3980	3907	1	0
0.992445	184	3	162	43.2835		2	No	27.86	2.7	3.565	F	38.71	3980	3907
0.41568	184	3	162	43.2835		2	No	33.86	4.3	3.55	F	38.71	3980	3907
0.149201	185	3	167	44.1034	25	0	No	18.71	1.55	1.235	M	37.71	4255	4287.72	0	1
0.626733	185	3	167	44.1034		0	No	27.57	3.15	3.2	M	37.71	4255	4287.72
0.955254	185	3	167	44.1034		0	No	35.71	6.87	8.975	M	37.71	4255	4287.72
0.0540772	186	3	167	45.5	27	1	No	18.57	1.3	1.16	M	38.14	4805	4787.36	0	1
0.29055	186	3	167	45.5		1	No	30.29	4.45	3.85	M	38.14	4805	4787.36
0.965756	186	3	167	45.5		1	No	37.29	7.05	7.615	M	38.14	4805	4787.36
0.251636	187	0	162	20.1951	28	1	No	19.57	1.65	1.5	M	37.57	4380	4430.13	0	1
0.929947	187	0	162	20.1951		1	No	28.57	2.55	2.65	M	37.57	4380	4430.13
0.341055	187	0	162	20.1951		1	No	36.43	7.305	6.98	M	37.57	4380	4430.13
0.0405712	188	0	178	20.1995	32	1	No	19.43	1.855	1.11	M	39.29	4140	4004.07	1	0
0.288341	188	0	178	20.1995		1	No	30.29	2.85	3.1	M	39.29	4140	4004.07
0.662889	188	0	178	20.1995		1	No	38.29	6.93	5.75	M	39.29	4140	4004.07
0.0319578	189	0	166	20.3223	31	1	No	18.43	1.29	0.94	F	37.71	3820	3849.38	1	0
0.475332	189	0	166	20.3223		1	No	29.43	3	3.115	F	37.71	3820	3849.38
0.78796	189	0	166	20.3223		1	No	34.86	5.35	4.945	F	37.71	3820	3849.38
0.999669	190	0	161	20.4467	20	0	Yes	19.57	1.585	1.37	F	39.29	4210	4071.77	1	0
0.556252	190	0	161	20.4467		0	Yes	28.57	3.1	2.75	F	39.29	4210	4071.77
0.717744	190	0	161	20.4467		0	Yes	39.29	7.75	6.465	F	39.29	4210	4071.77
0.864948	191	0	175	20.5714	28	0	No	19.43	2.04	1.215	M	39.57	4195	4028.56	1	0
0.24112	191	0	175	20.5714		0	No	28.43	3.32	3.4	M	39.57	4195	4028.56
0.295506	191	0	175	20.5714		0	No	36.43	5.69	5.195	M	39.57	4195	4028.56
0.0887568	192	0	168	20.7613	25	1	No	19.29	1.69	0.915	F	38.57	4215	4152.71	0	1
0.18316	192	0	168	20.7613		1	No	30.14	4.8	2.4	F	38.57	4215	4152.71
0.314308	192	0	168	20.7613		1	No	36.86	5.88	4.78	F	38.57	4215	4152.71
0.652185	193	0	165	20.9366	30	2	No	18.86	2.285	0.975	M	38.86	4260	4165.72	0	1
0.0171563	193	0	165	20.9366		2	No	28.43	2.9	3.3	M	38.86	4260	4165.72
0.62256	193	0	165	20.9366		2	No	35.14	6.7075	4.37	M	38.86	4260	4165.72
0.449416	194	0	174	21.1389	40	2	No	19.29	1.4	1.255	M	40.29	4850	4574.34	0	1
0.740293	194	0	174	21.1389		2	No	28.29	3.9	3.01	M	40.29	4850	4574.34
0.560098	194	0	174	21.1389		2	No	35.43	6.665	5.375	M	40.29	4850	4574.34
0.443553	195	0	169	21.3578	27	3	Yes	19.57	1.99	1	M	37.71	3840	3869.53	1	0
0.0607833	195	0	169	21.3578		3	Yes	30.43	3.45	2.9	M	37.71	3840	3869.53
0.501029	195	0	169	21.3578		3	Yes	36.43	5.4	5.96	M	37.71	3840	3869.53
0.816773	196	0	163	21.4536	16	0	No	18.86	1.065	0.735	M	39.14	4860	4718.45	0	1
0.330494	196	0	163	21.4536		0	No	29.86	4.5	4	M	39.14	4860	4718.45
0.788935	196	0	163	21.4536		0	No	37.86	6.7	7.27	M	39.14	4860	4718.45
0.253889	197	0	171	21.5	26	1	No	19.57	1.3	0.91	M	38	4570	4570	0	1
0.516012	197	0	171	21.5		1	No	29.71	2.65	4.05	M	38	4570	4570
0.024124	197	0	171	21.5		1	No	36.29	5.15	4.5	M	38	4570	4570
0.597422	198	0	161	21.6312	34	3	No	20.29	2.045	1.34	M	39.57	4225	4057.37	1	0
0.231108	198	0	161	21.6312		3	No	27.43	2.735	2.26	M	39.57	4225	4057.37
0.111346	198	0	161	21.6312		3	No	38.43	5.6	3.53	M	39.57	4225	4057.37
0.20765	199	0	169	21.7079	18	0	No	19	1.215	0.89	M	38.14	4020	4005.24	0	1
0.00238907	199	0	169	21.7079		0	No	32.43	5.66	4.38	M	38.14	4020	4005.24
0.29272	199	0	169	21.7079		0	No	35.71	6.16	5.515	M	38.14	4020	4005.24
0.78412	200	0	161	21.7192	37	4	No	18.14	1.07	1.09	F	39.43	4260	4105.5	1	0
0.37577	200	0	161	21.7192		4	No	29	3.05	3.29	F	39.43	4260	4105.5
0.632405	200	0	161	21.7192		4	No	33.43	5.15	4.98	F	39.43	4260	4105.5
0.379441	201	0	165	21.7738	23	2	No	19.43	1.105	1.55	M	38.43	4230	4182.67	0	1
0.190534	201	0	165	21.7738		2	No	31.43	3.95	3.735	M	38.43	4230	4182.67
0.80628	201	0	165	21.7738		2	No	35.14	6.55	5.24	M	38.43	4230	4182.67
0.473026	202	0	164	21.83	32	3	No	19.14	1.24	1.25	M	40.71	4720	4405.8	0	1
0.827843	202	0	164	21.83		3	No	31	3.35	3.8	M	40.71	4720	4405.8
0.533615	202	0	164	21.83		3	No	35.14	5.15	4.3	M	40.71	4720	4405.8
0.349601	203	0	164	21.9364	26	1	No	19	1.44	0.95	M	37.71	3730	3758.68	1	0
0.392487	203	0	164	21.9364		1	No	25	3.65	2.35	M	37.71	3730	3758.68
0.93481	203	0	164	21.9364		1	No	36.71	4.65	4.15	M	37.71	3730	3758.68
0.464064	204	0	165	21.9899	29	2	No	19.29	1.55	1.6	M	39.43	4275	4119.96	1	0
0.605012	204	0	165	21.9899		2	No	29.43	3.65	3.35	M	39.43	4275	4119.96
0.523082	204	0	165	21.9899		2	No	38.57	4.95	3.49	M	39.43	4275	4119.96
0.0509	205	0	165	22.0386	24	2	No	20.29	1.025	1.2	F	40	4475	4251.25	0	1
0.534955	205	0	165	22.0386		2	No	28.71	3.75	4.36	F	40	4475	4251.25
0.685215	205	0	165	22.0386		2	No	38	6.45	5.95	F	40	4475	4251.25
0.270177	206	0	163	22.0386	19	0	No	18.43	1.3	1.45	M	39.14	4695	4558.25	0	1
0.164399	206	0	163	22.0386		0	No	30.71	4.05	4.3	M	39.14	4695	4558.25
0.990488	206	0	163	22.0386		0	No	37.71	6.05	6.42	M	39.14	4695	4558.25
0.732672	207	0	175	22.2041	40	3	No	19	1.705	1	M	39.29	4420	4274.88	0	1
0.81536	207	0	175	22.2041		3	No	26.14	3.585	2.92	M	39.29	4420	4274.88
0.811337	207	0	175	22.2041		3	No	38.14	6.9	5.85	M	39.29	4420	4274.88
0.522222	209	0	172	22.3094	27	0	No	18.71	1.115	1.115	M	39.86	4405	4199.45	0	1
0.669492	209	0	172	22.3094		0	No	29.29	2.9	4	M	39.86	4405	4199.45
0.993123	209	0	172	22.3094		0	No	37.29	4.65	5.9	M	39.86	4405	4199.45
0.341467	210	0	173	22.4914	24	1	No	19.14	1.79	1.685	F	39	4385	4272.56	0	1
0.581824	210	0	173	22.4914		1	No	29.14	2.6	2.79	F	39	4385	4272.56
0.0088007	210	0	173	22.4914		1	No	33.86	4.3	4.5	F	39	4385	4272.56
0.633813	211	0	163	22.5827	20	0	No	18.29	1.605	1.15	M	38.86	4065	3975.04	1	0
0.998184	211	0	163	22.5827		0	No	29.43	3.1	3.05	M	38.86	4065	3975.04
0.699348	211	0	163	22.5827		0	No	38.14	6	7.3	M	38.86	4065	3975.04
0.83491	212	0	180	22.5981	37	3	No	19	1.25	1.25	M	37	3665	3764.05	1	0
0.275114	212	0	180	22.5981		3	No	28.14	3.5	3.2	M	37	3665	3764.05
0.0203513	212	0	180	22.5981		3	No	34	4.35	4.695	M	37	3665	3764.05
0.00562635	213	0	173	22.6474	30	1	No	19.29	1.285	0.96	M	39.43	4190	4038.04	1	0
0.176982	213	0	173	22.6474		1	No	31	3.65	4.625	M	39.43	4190	4038.04
0.600963	213	0	173	22.6474		1	No	36.29	5.7	5.005	M	39.43	4190	4038.04
0.443704	214	0	168	22.6757	19	0	No	18.86	1.55	1.2	M	40.86	5010	4659.32	0	1
0.00905271	214	0	168	22.6757		0	No	27.86	2.75	3.6	M	40.86	5010	4659.32
0.00551325	214	0	168	22.6757		0	No	38.86	6.78	5.915	M	40.86	5010	4659.32
0.120993	215	0	168	22.6757	39	3	No	19	1.045	0.965	F	41.14	4710	4350.51	0	1
0.218	215	0	168	22.6757		3	No	28	2.65	2.69	F	41.14	4710	4350.51
0.961765	215	0	168	22.6757		3	No	36.14	6.15	6.315	F	41.14	4710	4350.51
0.542863	216	0	154	22.7694	22	1	No	18.57	1.68	1.05	M	41.29	4520	4159.84	0	1
0.145169	216	0	154	22.7694		1	No	31.43	2.95	3.25	M	41.29	4520	4159.84
0.313568	216	0	154	22.7694		1	No	38	5.15	4.37	M	41.29	4520	4159.84
0.912594	217	0	174	22.8571	36	1	No	19.43	1.53	1.475	M	40	4475	4251.25	0	1
0.870108	217	0	174	22.8571		1	No	28.43	3.2	3.3	M	40	4475	4251.25
0.0494158	217	0	174	22.8571		1	No	35.29	3.9	5	M	40	4475	4251.25
0.831986	218	0	155	22.8928	24	0	No	19.86	1.505	1.31	M	39.14	4090	3970.87	1	0
0.923602	218	0	155	22.8928		0	No	30	3.35	4.775	M	39.14	4090	3970.87
0.0623772	218	0	155	22.8928		0	No	37.29	5.3	5.15	M	39.14	4090	3970.87
0.93718	219	0	178	23.04	35	1	No	21	1.705	1.6	F	38.86	4205	4111.94	0	1
0.654798	219	0	178	23.04		1	No	31.57	3.1	3.65	F	38.86	4205	4111.94
0.332929	219	0	178	23.04		1	No	35.57	5.9	5	F	38.86	4205	4111.94
0.964378	220	0	157	23.1247	36	5	No	18.14	0.835	1.355	F	39.14	4430	4300.97	0	1
0.855234	220	0	157	23.1247		5	No	28.14	2.55	3.05	F	39.14	4430	4300.97
0.739119	220	0	157	23.1247		5	No	34.14	6.15	4.85	F	39.14	4430	4300.97
0.436646	221	0	170	23.1834	27	0	No	18.71	1.7	1.06	M	39.86	4220	4023.08	1	0
0.117003	221	0	170	23.1834		0	No	30.86	3.44	3.96	M	39.86	4220	4023.08
0.356334	221	0	170	23.1834		0	No	38.57	6.145	5.365	M	39.86	4220	4023.08
0.321943	222	0	162	23.2434	33	0	No	18.71	1.02	1.42	M	39.43	4450	4288.61	0	1
0.684259	222	0	162	23.2434		0	No	29.86	3.5	4.07	M	39.43	4450	4288.61
0.767862	222	0	162	23.2434		0	No	38.71	6.43	6.45	M	39.43	4450	4288.61
0.045412	223	0	163	23.3355	27	1	No	19.14	1.85	1.46	M	38	3800	3800	1	0
0.954452	223	0	163	23.3355		1	No	28.29	3.5	3.1	M	38	3800	3800
0.671627	223	0	163	23.3355		1	No	37.14	5.2	5.595	M	38	3800	3800
0.128612	224	0	172	23.3887	20	1	No	18.71	1.655	1.7	M	41.14	4755	4392.08	0	1
0.43013	224	0	172	23.3887		1	No	25.86	3.2	2.45	M	41.14	4755	4392.08
0.509288	224	0	172	23.3887		1	No	34.71	5.625	5.22	M	41.14	4755	4392.08
0.637313	225	0	164	23.4236	29	1	No	21	1.385	1.005	M	38.29	3880	3850.61	1	0
0.300351	225	0	164	23.4236		1	No	28.86	3.35	2.5	M	38.29	3880	3850.61
0.223766	225	0	164	23.4236		1	No	38.86	5.3	5.65	M	38.29	3880	3850.61
0.247519	226	0	172	23.6614	29	3	Yes	18.29	0.865	1.205	F	38.86	4035	3945.7	1	0
0.569018	226	0	172	23.6614		3	Yes	28	3.05	3.05	F	38.86	4035	3945.7
0.687186	226	0	172	23.6614		3	Yes	34	4.2	4.89	F	38.86	4035	3945.7
0.859815	227	0	163	23.7118	32	2	No	19.29	1.03	1	F	39.86	4645	4428.25	0	1
0.900755	227	0	163	23.7118		2	No	31.29	3.05	3.5	F	39.86	4645	4428.25
0.177001	227	0	163	23.7118		2	No	36.29	4.65	3.95	F	39.86	4645	4428.25
0.630548	228	0	174	23.7812	29	1	No	19.29	1.25	1	M	40.29	4540	4281.96	0	1
0.323074	228	0	174	23.7812		1	No	28	2.4	3.45	M	40.29	4540	4281.96
0.14633	228	0	174	23.7812		1	No	34	4	4.38	M	40.29	4540	4281.96
0.429069	229	0	165	23.8751	22	0	No	19.14	1.15	0.96	F	40.86	4632	4307.78	0	1
0.785225	229	0	165	23.8751		0	No	28.71	3.4	3.4	F	40.86	4632	4307.78
0.582686	229	0	165	23.8751		0	No	38.14	5.925	7.58	F	40.86	4632	4307.78
0.78773	230	0	170	23.8754	29	0	No	19.71	2.025	2.065	M	38.86	4030	3940.81	1	0
0.449563	230	0	170	23.8754		0	No	28.43	3.55	2.87	M	38.86	4030	3940.81
0.558498	230	0	170	23.8754		0	No	34.43	3.95	3.69	M	38.86	4030	3940.81
0.91025	231	0	176	24.1115	26	1	No	19	1.14	1.56	M	37	3760	3861.62	0	1
0.81715	231	0	176	24.1115		1	No	26.86	2.4	2.75	M	37	3760	3861.62
0.576247	231	0	176	24.1115		1	No	34.86	4.785	4.03	M	37	3760	3861.62
0.148834	232	0	155	24.1415	27	0	No	18.86	1.23	1.04	F	40.71	4770	4452.47	0	1
0.0941362	232	0	155	24.1415		0	No	29.86	2.85	3.3	F	40.71	4770	4452.47
0.813412	232	0	155	24.1415		0	No	37.86	5.3	5.25	F	40.71	4770	4452.47
0.16822	233	0	160	24.2188	36	2	No	19.14	0.885	1.35	F	38.71	3990	3916.82	1	0
0.263994	233	0	160	24.2188		2	No	28.14	3.6	3.645	F	38.71	3990	3916.82
0.60318	233	0	160	24.2188		2	No	36.71	6.84	7.12	F	38.71	3990	3916.82
0.236853	234	0	165	24.2424	20	0	No	18.86	1.235	1.27	M	38.29	3955	3925.05	1	0
0.462682	234	0	165	24.2424		0	No	31.43	3.9	4.56	M	38.29	3955	3925.05
0.430611	234	0	165	24.2424		0	No	37.29	7.3	6.7	M	38.29	3955	3925.05
0.912515	235	0	156	24.2439	21	1	No	19.29	1.65	1.405	M	38	4185	4185	0	1
0.450886	235	0	156	24.2439		1	No	30.29	2.75	3.4	M	38	4185	4185
0.762406	235	0	156	24.2439		1	No	36	5.95	5.3	M	38	4185	4185
0.85507	236	0	167	24.281	43	1	No	19	1.235	0.705	M	39.57	4350	4177.41	0	1
0.992582	236	0	167	24.281		1	No	28.14	3.2	3.1	M	39.57	4350	4177.41
0.0833804	236	0	167	24.281		1	No	37	5.95	4.75	M	39.57	4350	4177.41
0.398525	237	0	171	24.3375	28	1	No	19.29	1.8	0.925	F	41.14	5175	4780.02	0	1
0.657309	237	0	171	24.3375		1	No	28.29	2.7	3.095	F	41.14	5175	4780.02
0.250886	237	0	171	24.3375		1	No	39.29	7.72	7.16	F	41.14	5175	4780.02
0.0365998	238	0	157	24.3418	32	2	No	18	1.8	1.15	M	40	4815	4574.25	0	1
0.48618	238	0	157	24.3418		2	No	31.86	4.6	4.75	M	40	4815	4574.25
0.912834	238	0	157	24.3418		2	No	37.86	5.15	5.425	M	40	4815	4574.25
0.612367	239	0	173	24.3911	35	4	No	18.86	0.93	0.775	M	38.57	4202	4139.9	0	1
0.97534	239	0	173	24.3911		4	No	30.71	3.15	3.7	M	38.57	4202	4139.9
0.517263	239	0	173	24.3911		4	No	38.71	6	6.8	M	38.57	4202	4139.9
0.166819	240	0	163	24.4646	27	1	No	18.71	1.435	1.245	M	40.14	4540	4297.96	0	1
0.967831	240	0	163	24.4646		1	No	31.14	3.15	3.75	M	40.14	4540	4297.96
0.105026	240	0	163	24.4646		1	No	38.14	7.295	7.895	M	40.14	4540	4297.96
0.992124	241	0	177	24.5351	28	1	No	19.14	1.455	1.5	M	38.29	4210	4178.11	0	1
0.273673	241	0	177	24.5351		1	No	28.29	3.25	3.15	M	38.29	4210	4178.11
0.740158	241	0	177	24.5351		1	No	36.14	6.79	6.725	M	38.29	4210	4178.11
0.100863	242	0	150	24.5603	36	2	No	20.43	1.9	1.8	M	39.29	4430	4284.55	0	1
0.898648	242	0	150	24.5603		2	No	31.86	3.7	3.6	M	39.29	4430	4284.55
0.142717	242	0	150	24.5603		2	No	37.86	4.65	4.9	M	39.29	4430	4284.55
0.373258	243	0	160	24.6094	27	0	No	19	1.56	1.65	F	38.71	4050	3975.72	1	0
0.957902	243	0	160	24.6094		0	No	30	2.8	2.95	F	38.71	4050	3975.72
0.805718	243	0	160	24.6094		0	No	35.14	6.89	5.37	F	38.71	4050	3975.72
0.964595	244	0	161	24.6548	33	3	No	19.86	1.19	1.375	F	39.71	4215	4033.49	1	0
0.339383	244	0	161	24.6548		3	No	27.43	2.3	2.95	F	39.71	4215	4033.49
0.474135	244	0	161	24.6548		3	No	33.43	4.8	4.575	F	39.71	4215	4033.49
0.140931	245	0	170	24.8591	25	1	No	19.14	1.9	0.81	F	39.43	4745	4572.91	0	1
0.638436	245	0	170	24.8591		1	No	31	2.6	2.8	F	39.43	4745	4572.91
0.00782817	245	0	170	24.8591		1	No	35.14	4.85	6.695	F	39.43	4745	4572.91
0.28839	246	0	150	24.8889	36	0	No	19	1.05	1	F	38.86	4160	4067.94	0	1
0.549365	246	0	150	24.8889		0	No	28	2.6	2.6	F	38.86	4160	4067.94
0.727415	246	0	150	24.8889		0	No	34	4.35	3.735	F	38.86	4160	4067.94
0.784476	247	0	171	24.965	27	0	No	18.86	1.35	1.35	M	38.29	4090	4059.02	0	1
0.793306	247	0	171	24.965		0	No	31.86	3.5	5.71	M	38.29	4090	4059.02
0.324	247	0	171	24.965		0	No	35.43	5.7	7.25	M	38.29	4090	4059.02
0.558439	248	0	155	24.974	30	2	No	20.43	1.7	1.9	M	40	4260	4047	1	0
0.286425	248	0	155	24.974		2	No	32.14	3.8	3.8	M	40	4260	4047
0.0859116	248	0	155	24.974		2	No	39.29	7.9	6.805	M	40	4260	4047
0.000913152	249	0	164	25	27	1	No	19.71	1.625	1.7	M	38.29	4340	4307.13	0	1
0.420064	249	0	164	25		1	No	28.71	2.45	2.35	M	38.29	4340	4307.13
0.659509	249	0	164	25		1	No	38.71	5.7	4.9	M	38.29	4340	4307.13
0.40232	250	0	163	25.0762	25	1	No	19.14	2.01	1.4	F	37.29	3940	4015.02	0	1
0.0738654	250	0	163	25.0762		1	No	31	3.56	4.28	F	37.29	3940	4015.02
0.87394	250	0	163	25.0762		1	No	34.29	5.05	5.615	F	37.29	3940	4015.02
0.128846	251	0	167	25.0995	33	1	No	18.29	0.995	1.345	M	38.57	4005	3945.81	1	0
0.574858	251	0	167	25.0995		1	No	30.43	3.3	3.15	M	38.57	4005	3945.81
0.611069	251	0	167	25.0995		1	No	37.43	6	7.4	M	38.57	4005	3945.81
0.734508	252	0	167	25.0995	22	1	No	18.57	1.285	1.65	M	38.86	4500	4400.41	0	1
0.378677	252	0	167	25.0995		1	No	27.57	2.9	4.045	M	38.86	4500	4400.41
0.468203	252	0	167	25.0995		1	No	37.71	6.175	5.23	M	38.86	4500	4400.41
0.298888	253	0	174	25.1024	31	2	No	19.43	1.6	0.9	F	39.71	4540	4344.5	0	1
0.0904658	253	0	174	25.1024		2	No	28.86	2.8	2.22	F	39.71	4540	4344.5
0.168294	253	0	174	25.1024		2	No	36.86	5.55	4.815	F	39.71	4540	4344.5
0.120228	254	0	163	25.2174	25	0	No	19.86	1.25	0.95	M	40.71	4600	4293.79	0	1
0.039145	254	0	163	25.2174		0	No	32.86	2.95	4.35	M	40.71	4600	4293.79
0.612358	254	0	163	25.2174		0	No	39.29	5	5.2	M	40.71	4600	4293.79
0.814871	255	0	170	25.2595	30	1	No	18.43	1.025	1.41	F	37.29	3750	3821.4	1	0
0.761011	255	0	170	25.2595		1	No	27.86	2.715	2.86	F	37.29	3750	3821.4
0.96791	255	0	170	25.2595		1	No	34	5.225	4.055	F	37.29	3750	3821.4
0.230798	256	0	160	25.2826	32	4	No	18.86	1.195	1.265	F	39	4520	4404.1	0	1
0.957898	256	0	160	25.2826		4	No	29.71	3.45	3.145	F	39	4520	4404.1
0.44776	256	0	160	25.2826		4	No	36.86	6.59	7.655	F	39	4520	4404.1
0.286531	257	0	173	25.3069	26	1	No	19.14	1.575	1	M	40	4685	4450.75	0	1
0.622984	257	0	173	25.3069		1	No	29.57	3.5	3.7	M	40	4685	4450.75
0.244608	257	0	173	25.3069		1	No	36.43	4.745	5.13	M	40	4685	4450.75
0.728805	258	0	166	25.4028	31	0	No	18.86	1.195	1.5	F	39.86	4590	4375.82	0	1
0.0102607	258	0	166	25.4028		0	No	32.86	5.35	4.6	F	39.86	4590	4375.82
0.486033	258	0	166	25.4028		0	No	35.86	6.35	5.5	F	39.86	4590	4375.82
0.880315	259	0	162	25.462	38	5	Yes	19.86	1.8	1.16	F	41.57	4630	4232.38	0	1
0.65836	259	0	162	25.462		5	Yes	27.86	2.3	3.1	F	41.57	4630	4232.38
0.357841	259	0	162	25.462		5	Yes	37.86	6.35	5.15	F	41.57	4630	4232.38
0.0414987	260	0	171	25.6489	31	1	No	19	1.565	1.15	M	39.43	4550	4384.99	0	1
0.305717	260	0	171	25.6489		1	No	31.43	3.9	3.7	M	39.43	4550	4384.99
0.210469	260	0	171	25.6489		1	No	38.29	5.7	5.2	M	39.43	4550	4384.99
0.530122	261	0	172	25.6896	32	0	No	19.43	1.895	1.55	M	38.14	4165	4149.71	0	1
0.459772	261	0	172	25.6896		0	No	28.14	3.25	3.29	M	38.14	4165	4149.71
0.152424	261	0	172	25.6896		0	No	36.29	5.3	4.85	M	38.14	4165	4149.71
0.105327	262	0	173	25.6896	33	3	No	19.14	1.95	1.48	F	41.57	4510	4122.68	0	1
0.928419	262	0	173	25.6896		3	No	28	4	3.65	F	41.57	4510	4122.68
0.490215	262	0	173	25.6896		3	No	34.14	4.8	4.45	F	41.57	4510	4122.68
0.0391062	263	0	165	25.7117	23	1	No	20	1.55	1.395	M	39.43	4325	4168.15	0	1
0.816681	263	0	165	25.7117		1	No	30	3.35	3.2	M	39.43	4325	4168.15
0.29296	263	0	165	25.7117		1	No	36.86	4.85	4.4	M	39.43	4325	4168.15
0.154453	264	0	160	25.7812	34	0	No	18.29	1.495	1.385	M	38.86	4105	4014.15	1	0
0.00416196	264	0	160	25.7812		0	No	28.29	2.5	3.2	M	38.86	4105	4014.15
0.43041	264	0	160	25.7812		0	No	36.29	5	4.95	M	38.86	4105	4014.15
0.0706071	265	0	176	25.8265	35	2	No	19	1.175	1.53	M	37.71	4190	4222.22	0	1
0.442321	265	0	176	25.8265		2	No	27.86	3.2	4.05	M	37.71	4190	4222.22
0.0047028	265	0	176	25.8265		2	No	33.71	5.25	4.9	M	37.71	4190	4222.22
0.237137	266	0	176	25.8265	23	0	No	19.43	1.72	1.185	M	38.14	3870	3855.79	1	0
0.759577	266	0	176	25.8265		0	No	30.71	3.05	3.85	M	38.14	3870	3855.79
0.00880698	266	0	176	25.8265		0	No	36.43	4.15	5.8	M	38.14	3870	3855.79
0.959416	267	0	178	25.8806	28	0	No	17.43	1.25	1.4	M	37	4175	4287.84	0	1
0.59703	267	0	178	25.8806		0	No	28.57	2.73	2.85	M	37	4175	4287.84
0.221705	267	0	178	25.8806		0	No	35.14	5	4.7	M	37	4175	4287.84
0.666817	268	0	163	25.9701	27	0	No	19	1.805	1.185	F	39.71	4335	4148.33	1	0
0.209266	268	0	163	25.9701		0	No	32.71	3.8	3.95	F	39.71	4335	4148.33
0.987473	268	0	163	25.9701		0	No	39	7.275	7.44	F	39.71	4335	4148.33
0.226217	269	0	183	25.9787	31	0	No	19.14	1.475	1.25	M	40.71	4875	4550.48	0	1
0.506217	269	0	183	25.9787		0	No	29.57	3.2	4.35	M	40.71	4875	4550.48
0.255317	269	0	183	25.9787		0	No	39.14	6.21	5.185	M	40.71	4875	4550.48
0.605961	270	0	170	25.9909	26	3	No	19	1.17	1.465	M	38	3975	3975	0	1
0.0332994	270	0	170	25.9909		3	No	30.29	3.7	3.9	M	38	3975	3975
0.846299	270	0	170	25.9909		3	No	33.86	4.1	5.27	M	38	3975	3975
0.0782802	271	0	174	25.9909	29	5	No	19.86	1.625	1.4	M	39.43	5155	4968.04	0	1
0.362472	271	0	174	25.9909		5	No	28	2.85	2.8	M	39.43	5155	4968.04
0.490207	271	0	174	25.9909		5	No	34	4.5	4.19	M	39.43	5155	4968.04
0.737468	272	0	165	26.079	20	0	No	19.14	1.1	1.25	M	38.86	4150	4058.16	1	0
0.0483512	272	0	165	26.079		0	No	28.14	3.6	2.75	M	38.86	4150	4058.16
0.638382	272	0	165	26.079		0	No	38.14	4.5	4.15	M	38.86	4150	4058.16
0.581162	273	0	155	26.2227	27	3	No	19.43	1.53	1.35	M	39.43	4360	4201.88	0	1
0.549788	273	0	155	26.2227		3	No	27.57	2.6	2.2	M	39.43	4360	4201.88
0.774575	273	0	155	26.2227		3	No	33.71	4.45	3.55	M	39.43	4360	4201.88
0.615972	274	0	170	26.2976	35	1	No	19	1.14	0.825	M	37.29	3855	3928.4	0	1
0.664585	274	0	170	26.2976		1	No	28.57	3.05	2.75	M	37.29	3855	3928.4
0.864518	274	0	170	26.2976		1	No	35.86	6.54	6.3	M	37.29	3855	3928.4
0.659303	275	0	163	26.3465	44	0	No	19.29	1.21	0.995	M	39.43	4135	3985.04	1	0
0.576146	275	0	163	26.3465		0	No	29.29	3.1	2.7	M	39.43	4135	3985.04
0.994347	275	0	163	26.3465		0	No	35.29	6.18	4.195	M	39.43	4135	3985.04
0.379303	276	0	158	26.3702	28	1	No	18.43	1.45	1.225	F	38.14	3880	3865.76	1	0
0.17261	276	0	158	26.3702		1	No	29.43	3.6	3.95	F	38.14	3880	3865.76
0.293307	276	0	158	26.3702		1	No	36.43	6.27	6.145	F	38.14	3880	3865.76
0.821258	277	0	177	26.493	33	1	No	19.43	2.125	1.55	F	39.29	4120	3984.73	1	0
0.501891	277	0	177	26.493		1	No	29.43	3.55	3.6	F	39.29	4120	3984.73
0.386975	277	0	177	26.493		1	No	36.43	5.97	5.74	F	39.29	4120	3984.73
0.563525	278	0	160	26.5625	27	0	No	19	1.85	1.85	F	38	3826	3826	1	0
0.687335	278	0	160	26.5625		0	No	27.57	3.25	3.15	F	38	3826	3826
0.599402	278	0	160	26.5625		0	No	35.14	5.595	5.02	F	38	3826	3826
0.632464	279	0	162	26.6728	41	2	No	18.71	1.25	1.15	F	38.57	4105	4044.33	0	1
0.925099	279	0	162	26.6728		2	No	28.57	3.035	4.05	F	38.57	4105	4044.33
0.531865	279	0	162	26.6728		2	No	34.71	5.2	5.065	F	38.57	4105	4044.33
0.327814	280	0	162	26.7229	28	1	No	18.43	1.3	1.015	M	39.14	4255	4131.07	0	1
0.26872	280	0	162	26.7229		1	No	28.29	2.6	2.5	M	39.14	4255	4131.07
0.777866	280	0	162	26.7229		1	No	36.14	5.2	4.915	M	39.14	4255	4131.07
0.0981301	281	0	163	26.7229	22	1	No	20.14	0.825	1.35	F	39.71	4370	4181.82	0	1
0.351369	281	0	163	26.7229		1	No	31.14	4.3	4.6	F	39.71	4370	4181.82
0.941313	281	0	163	26.7229		1	No	37.14	6.56	7.19	F	39.71	4370	4181.82
0.741138	282	0	174	26.7299	23	1	No	19.57	1.675	1.155	M	40.86	4915	4570.97	0	1
0.0120609	282	0	174	26.7299		1	No	28.14	3	2.75	M	40.86	4915	4570.97
0.723839	282	0	174	26.7299		1	No	33.86	4.65	4.57	M	40.86	4915	4570.97
0.607218	283	0	178	26.8274	21	0	No	18.86	1.5	0.98	F	38.86	4450	4351.52	0	1
0.532021	283	0	178	26.8274		0	No	29.57	2.42	3.85	F	38.86	4450	4351.52
0.204299	283	0	178	26.8274		0	No	38.71	6.4	6.69	F	38.86	4450	4351.52
0.198547	284	0	178	26.8274	32	1	No	19.14	1.85	1.5	M	39.43	4555	4389.8	0	1
0.601693	284	0	178	26.8274		1	No	32.14	3.6	2.75	M	39.43	4555	4389.8
0.968179	284	0	178	26.8274		1	No	36	6.05	5.755	M	39.43	4555	4389.8
0.494164	285	0	170	26.8923	30	2	No	19	0.945	1.2	M	39.71	4260	4076.56	1	0
0.509331	285	0	170	26.8923		2	No	28	2.85	2.4	M	39.71	4260	4076.56
0.600829	285	0	170	26.8923		2	No	34	4.73	5.515	M	39.71	4260	4076.56
0.215642	286	0	154	26.9127	39	3	No	20.86	1.1	1.365	M	38.29	3920	3890.31	1	0
0.39536	286	0	154	26.9127		3	No	32.14	4.4	3.7	M	38.29	3920	3890.31
0.884753	286	0	154	26.9127		3	No	38.43	5.285	5.17	M	38.29	3920	3890.31
0.654447	287	0	168	26.9274	24	0	No	20.57	1.3	1.5	M	38.57	4605	4536.95	0	1
0.031554	287	0	168	26.9274		0	No	32.86	4.2	2.6	M	38.57	4605	4536.95
0.383886	287	0	168	26.9274		0	No	37.71	6.9	5.2	M	38.57	4605	4536.95
0.794548	288	0	176	27.0169	35	2	No	17.71	1.46	1.65	M	40	4320	4104	1	0
0.672153	288	0	176	27.0169		2	No	28.43	3.35	2.25	M	40	4320	4104
0.895361	288	0	176	27.0169		2	No	34.57	4.95	5.4	M	40	4320	4104
0.162769	289	0	172	27.0416	27	0	No	18.86	1.25	1.05	M	37.29	3880	3953.88	0	1
0.421653	289	0	172	27.0416		0	No	28.43	2.4	2.45	M	37.29	3880	3953.88
0.654673	289	0	172	27.0416		0	No	36.43	5.515	6.66	M	37.29	3880	3953.88
0.000671305	290	0	181	27.1527	35	2	Yes	19.29	1.3	1.19	M	39.57	4605	4422.29	0	1
0.810775	290	0	181	27.1527		2	Yes	27.29	3.25	2.9	M	39.57	4605	4422.29
0.811711	290	0	181	27.1527		2	Yes	39.29	4.95	6.575	M	39.57	4605	4422.29
0.0941972	291	0	165	27.2173	24	1	No	19.57	1.63	0.92	M	39.57	4295	4124.59	1	0
0.709842	291	0	165	27.2173		1	No	29.43	2.8	2.695	M	39.57	4295	4124.59
0.0862149	291	0	165	27.2173		1	No	36.43	5.3	4.8	M	39.57	4295	4124.59
0.441317	292	0	166	27.2173	22	1	Yes	19.57	1.2	1.2	F	38.86	4100	4009.26	1	0
0.537624	292	0	166	27.2173		1	Yes	32	3.25	3.65	F	38.86	4100	4009.26
0.092601	292	0	166	27.2173		1	Yes	36.14	5.15	5.515	F	38.86	4100	4009.26
0.198796	293	0	168	27.2817	30	1	No	19.14	1.205	1.2	M	38	4158	4158	0	1
0.792278	293	0	168	27.2817		1	No	30.29	3.2	3.5	M	38	4158	4158
0.000904279	293	0	168	27.2817		1	No	37.14	5.35	6.565	M	38	4158	4158
0.0614282	294	0	169	27.31	24	2	Yes	18.43	0.9	1.24	M	37.86	4495	4511.62	0	1
0.814499	294	0	169	27.31		2	Yes	28.57	3.5	3.5	M	37.86	4495	4511.62
0.0386272	294	0	169	27.31		2	Yes	33.57	5.7	4.85	M	37.86	4495	4511.62
0.337667	295	0	169	27.31	35	2	No	19.86	1.88	1.1	F	39.43	4155	4004.31	1	0
0.206533	295	0	169	27.31		2	No	27.86	2.45	3.15	F	39.43	4155	4004.31
0.910519	295	0	169	27.31		2	No	38.71	3.85	4.89	F	39.43	4155	4004.31
0.472265	296	0	170	27.3356	40	3	No	19.14	1.4	1.11	F	39.71	4435	4244.02	0	1
0.712435	296	0	170	27.3356		3	No	28.86	3.25	3.75	F	39.71	4435	4244.02
0.778304	296	0	170	27.3356		3	No	39.14	6.75	6.13	F	39.71	4435	4244.02
0.0755578	297	0	153	27.3399	34	1	Yes	18.71	1.05	0.85	M	39.14	4265	4140.78	0	1
0.1197	297	0	153	27.3399		1	Yes	32.29	3.55	4.55	M	39.14	4265	4140.78
0.933956	297	0	153	27.3399		1	Yes	36.29	5	7.47	M	39.14	4265	4140.78
0.959157	298	0	171	27.3589	26	0	No	19.29	1.6	1	M	39	4092	3987.08	1	0
0.917064	298	0	171	27.3589		0	No	28	2.75	2.95	M	39	4092	3987.08
0.556177	298	0	171	27.3589		0	No	35.71	5.78	5.255	M	39	4092	3987.08
0.334809	299	0	175	27.4286	25	0	Yes	19	1.435	1.4	M	39.57	4360	4187.01	0	1
0.93196	299	0	175	27.4286		0	Yes	32.29	3.55	4.665	M	39.57	4360	4187.01
0.0670857	299	0	175	27.4286		0	Yes	39.14	7.445	5.15	M	39.57	4360	4187.01
0.937986	300	0	170	27.6817	21	0	No	18	1.805	1.45	M	39.43	4265	4110.32	1	0
0.817824	300	0	170	27.6817		0	No	28.14	3.05	4.05	M	39.43	4265	4110.32
0.283599	300	0	170	27.6817		0	No	33.14	4.25	4.5	M	39.43	4265	4110.32
0.0117701	301	0	170	27.7551	29	1	No	19	0.92	1.13	M	39	4595	4477.18	0	1
0.765182	301	0	170	27.7551		1	No	27.71	2.8	2.05	M	39	4595	4477.18
0.928329	301	0	170	27.7551		1	No	35	4.95	3.99	M	39	4595	4477.18
0.0298818	302	0	177	27.7698	34	2	No	19.14	1.25	1.4	M	38.86	4325	4229.28	0	1
0.592373	302	0	177	27.7698		2	No	28.43	2.8	3.83	M	38.86	4325	4229.28
0.152547	302	0	177	27.7698		2	No	35.71	6.35	4.42	M	38.86	4325	4229.28
0.0445297	303	0	181	27.7703	24	1	No	18.57	1.32	1.045	M	42.29	4580	4115.39	0	1
0.245655	303	0	181	27.7703		1	No	28	2.2	3.31	M	42.29	4580	4115.39
0.66439	303	0	181	27.7703		1	No	34	4.07	5.695	M	42.29	4580	4115.39
0.394833	304	0	156	27.9421	38	0	No	18.57	1.075	1.375	M	39.29	4210	4071.77	1	0
0.371015	304	0	156	27.9421		0	No	31.86	3.7	4.26	M	39.29	4210	4071.77
0.0703096	304	0	156	27.9421		0	No	34.57	5.175	6.205	M	39.29	4210	4071.77
0.059563	305	0	166	27.968	38	3	No	19.29	1.27	0.98	F	39.57	4200	4033.36	1	0
0.235457	305	0	166	27.968		3	No	28.29	3.25	3.25	F	39.57	4200	4033.36
0.400096	305	0	166	27.968		3	No	35.43	5.1	4.095	F	39.57	4200	4033.36
0.539059	306	0	168	28.0277	37	6	No	20	1.35	1.7	M	39.43	4330	4172.96	0	1
0.0969663	306	0	168	28.0277		6	No	27.86	3.45	3.25	M	39.43	4330	4172.96
0.733322	306	0	168	28.0277		6	No	37	4.5	5.01	M	39.43	4330	4172.96
0.312971	307	0	174	28.0428	27	1	No	19.14	1.2	1.28	M	38.86	4340	4243.95	0	1
0.542884	307	0	174	28.0428		1	No	28.14	3.25	2	M	38.86	4340	4243.95
0.876146	307	0	174	28.0428		1	No	38.43	6.99	5.625	M	38.86	4340	4243.95
0.966207	308	0	170	28.0428	40	2	No	18.57	0.8	1.35	M	38.43	3920	3876.14	1	0
0.0453031	308	0	170	28.0428		2	No	28.43	2.95	2.9	M	38.43	3920	3876.14
0.62811	308	0	170	28.0428		2	No	35.43	4.85	5.055	M	38.43	3920	3876.14
0.55512	309	0	178	28.0863	40	3	No	20.29	1.85	1.65	M	37.57	4595	4647.59	0	1
0.54422	309	0	178	28.0863		3	No	28.86	2.85	3.1	M	37.57	4595	4647.59
0.552826	309	0	178	28.0863		3	No	33.86	3.9	3.94	M	37.57	4595	4647.59
0.564018	310	0	153	28.1943	32	1	No	18.29	1.165	0.915	F	39.57	4190	4023.76	1	0
0.0741022	310	0	153	28.1943		1	No	29.43	2.365	2.7	F	39.57	4190	4023.76
0.285408	310	0	153	28.1943		1	No	37	4.8	5.925	F	39.57	4190	4023.76
0.873754	311	0	165	28.2828	32	1	No	19.14	1.085	1.525	M	39.86	4355	4151.78	1	0
0.946931	311	0	165	28.2828		1	No	29	3.75	2.6	M	39.86	4355	4151.78
0.259734	311	0	165	28.2828		1	No	39.29	5.2	7.51	M	39.86	4355	4151.78
0.731594	312	0	171	28.2828	29	3	No	19.43	1.16	1.9	F	37.57	3715	3757.52	1	0
0.487283	312	0	171	28.2828		3	No	31.43	3.2	3.67	F	37.57	3715	3757.52
0.374857	312	0	171	28.2828		3	No	34	4.55	4.75	F	37.57	3715	3757.52
0.486075	313	0	166	28.306	27	2	No	19.43	1.6	1.85	F	39.43	4710	4539.18	0	1
0.833409	313	0	166	28.306		2	No	29	3.65	2.7	F	39.43	4710	4539.18
0.997312	313	0	166	28.306		2	No	39	4.2	6.65	F	39.43	4710	4539.18
0.890523	314	0	167	28.3266	21	0	No	19.14	1.225	1.36	M	39.29	4280	4139.48	0	1
0.273928	314	0	167	28.3266		0	No	29.29	3.15	3.4	M	39.29	4280	4139.48
0.694093	314	0	167	28.3266		0	No	36	5.395	5.86	M	39.29	4280	4139.48
0.906901	315	0	170	28.3737	39	3	No	19.14	1.325	1.605	F	39	4065	3960.77	1	0
0.650018	315	0	170	28.3737		3	No	28.14	2.75	3.55	F	39	4065	3960.77
0.972259	315	0	170	28.3737		3	No	38	5.65	5.89	F	39	4065	3960.77
0.142822	316	0	162	28.578	27	0	Yes	17.86	1.19	0.85	M	39.86	4355	4151.78	1	0
0.231954	316	0	162	28.578		0	Yes	29.57	2.75	3.155	M	39.86	4355	4151.78
0.906629	316	0	162	28.578		0	Yes	39	5.48	6.35	M	39.86	4355	4151.78
0.695939	317	0	164	28.6288	35	2	No	18.86	1.35	1.155	F	39	4205	4097.18	0	1
0.644481	317	0	164	28.6288		2	No	27.86	2.85	2.35	F	39	4205	4097.18
0.851038	317	0	164	28.6288		2	No	37.71	5.7	5.2	F	39	4205	4097.18
0.650034	318	0	166	28.6689	30	0	No	19	1.45	1.785	M	41.57	4695	4291.8	0	1
0.0957574	318	0	166	28.6689		0	No	27.43	2.5	3.1	M	41.57	4695	4291.8
0.751791	318	0	166	28.6689		0	No	39.43	4.8	7.095	M	41.57	4695	4291.8
0.936499	319	0	167	28.6852	34	1	No	18.71	1.05	1.3	M	38.71	4730	4643.24	0	1
0.104628	319	0	167	28.6852		1	No	32.71	4.6	3.85	M	38.71	4730	4643.24
0.912617	319	0	167	28.6852		1	No	37.57	6.75	4.98	M	38.71	4730	4643.24
0.847868	320	0	168	28.699	27	2	No	19.86	1.65	1.315	M	40	4300	4085	1	0
0.949319	320	0	168	28.699		2	No	28	3.15	2.95	M	40	4300	4085
0.24993	320	0	168	28.699		2	No	34	4.2	5.3	M	40	4300	4085
0.994925	321	0	177	28.7211	36	3	No	18.71	0.94	1.2	F	39.29	4110	3975.06	1	0
0.702266	321	0	177	28.7211		3	No	31.71	2.75	3.35	F	39.29	4110	3975.06
0.494503	321	0	177	28.7211		3	No	35.71	4.7	4.4	F	39.29	4110	3975.06
0.399008	322	0	172	28.7318	41	2	No	19.29	1.85	1.6	M	39.29	5040	4874.52	0	1
0.0866381	322	0	172	28.7318		2	No	28.29	4.45	3.45	M	39.29	5040	4874.52
0.751375	322	0	172	28.7318		2	No	36.43	5.3	4.55	M	39.29	5040	4874.52
0.468447	323	0	160	28.9062	42	4	No	19.71	1.1	0.995	M	38.86	4015	3926.15	1	0
0.307307	323	0	160	28.9062		4	No	27.86	3.05	2.8	M	38.86	4015	3926.15
0.0977364	323	0	160	28.9062		4	No	33.86	5.95	4.9	M	38.86	4015	3926.15
0.0158137	324	0	161	28.9341	31	1	No	18.86	0.94	1.045	F	39.29	4355	4212.01	0	1
0.116315	324	0	161	28.9341		1	No	28.14	2.7	2.3	F	39.29	4355	4212.01
0.452625	324	0	161	28.9341		1	No	34.14	5.07	6.77	F	39.29	4355	4212.01
0.341702	325	0	162	28.959	32	2	No	19.86	1.385	1.46	F	39	4410	4296.92	0	1
0.527357	325	0	162	28.959		2	No	28	2.7	2.95	F	39	4410	4296.92
0.0883367	325	0	162	28.959		2	No	34	4.95	3.4	F	39	4410	4296.92
0.863051	326	0	163	29.0318	28	1	No	18.29	1.07	1.115	F	38.43	4240	4192.56	0	1
0.212428	326	0	163	29.0318		1	No	28.43	2.75	3.8	F	38.43	4240	4192.56
0.848629	326	0	163	29.0318		1	No	36.57	5.62	7.33	F	38.43	4240	4192.56
0.872187	327	0	187	29.1687	34	0	No	19.57	1.135	1.38	M	38	3970	3970	0	1
0.740041	327	0	187	29.1687		0	No	28.57	3.2	2.35	M	38	3970	3970
0.916232	327	0	187	29.1687		0	No	38.29	4.7	4.98	M	38	3970	3970
0.801966	328	0	162	29.3575	21	1	No	20	1.32	1.71	F	39	4180	4072.82	1	0
0.26231	328	0	162	29.3575		1	No	27	2.6	3.7	F	39	4180	4072.82
0.473743	328	0	162	29.3575		1	No	37.57	4.95	5.25	F	39	4180	4072.82
0.734545	329	0	175	29.3878	27	1	Yes	20.29	0.86	1.285	M	41.86	4590	4166.75	0	1
0.225002	329	0	175	29.3878		1	Yes	28.29	2.7	2.2	M	41.86	4590	4166.75
0.869107	329	0	175	29.3878		1	Yes	34.29	3.05	3.46	M	41.86	4590	4166.75
0.910123	330	0	167	29.4023	25	1	No	19.86	1.9	1.8	M	38.43	4120	4073.9	0	1
0.922774	330	0	167	29.4023		1	No	28.86	2.75	2.75	M	38.43	4120	4073.9
0.951524	330	0	167	29.4023		1	No	37.57	5.85	6.2	M	38.43	4120	4073.9
0.0103599	331	0	169	29.4076	24	1	No	20.29	1.48	0.73	F	38.71	4525	4442	0	1
0.927063	331	0	169	29.4076		1	No	29.43	2.25	2.45	F	38.71	4525	4442
0.174032	331	0	169	29.4076		1	No	36.71	6.1	6.02	F	38.71	4525	4442
0.636834	332	0	163	29.4118	29	2	No	19	1.24	1.4	M	39	4195	4087.44	0	1
0.55507	332	0	163	29.4118		2	No	25.86	2.45	2.545	M	39	4195	4087.44
0.763068	332	0	163	29.4118		2	No	38.57	5	5.805	M	39	4195	4087.44
0.708668	333	0	176	29.4118	31	1	No	18.86	1.195	1	M	41.43	4770	4375.09	0	1
0.422326	333	0	176	29.4118		1	No	28.86	3.95	3.15	M	41.43	4770	4375.09
0.0460294	333	0	176	29.4118		1	No	36.86	4.45	5.57	M	41.43	4770	4375.09
0.35225	334	0	170	29.4118	34	4	No	18.57	1.165	1.3	F	37.29	3920	3994.64	0	1
0.753646	334	0	170	29.4118		4	No	26.86	3.4	3.1	F	37.29	3920	3994.64
0.300324	334	0	170	29.4118		4	No	33.57	5.1	3.6	F	37.29	3920	3994.64
0.944257	335	0	179	29.6495	28	0	No	18.86	1.9	1.5	M	39.86	4400	4194.68	0	1
0.554809	335	0	179	29.6495		0	No	31.86	3.35	4	M	39.86	4400	4194.68
0.0602498	335	0	179	29.6495		0	No	39.43	6	5.2	M	39.86	4400	4194.68
0.247192	336	0	175	29.7143	31	2	Yes	18.29	1.33	1.105	F	40.86	4530	4212.92	0	1
0.30603	336	0	175	29.7143		2	Yes	31	3.3	3.9	F	40.86	4530	4212.92
0.342997	336	0	175	29.7143		2	Yes	34	4.7	4	F	40.86	4530	4212.92
0.0763426	337	0	165	29.7521	15	0	No	18.43	1.45	1.05	M	40	4605	4374.75	0	1
0.61203	337	0	165	29.7521		0	No	29.29	2.6	4.35	M	40	4605	4374.75
0.158224	337	0	165	29.7521		0	No	37.29	5.2	5.155	M	40	4605	4374.75
0.557525	338	0	165	29.7521	32	0	No	18.43	1.46	0.775	M	40	4610	4379.5	0	1
0.810755	338	0	165	29.7521		0	No	28.43	3.475	3.21	M	40	4610	4379.5
0.158117	338	0	165	29.7521		0	No	38.29	6.2	6.665	M	40	4610	4379.5
0.396214	339	0	167	29.7608	39	3	No	18.71	1.385	1.265	M	39	4835	4711.03	0	1
0.086036	339	0	167	29.7608		3	No	28.71	2.7	4.2	M	39	4835	4711.03
0.898764	339	0	167	29.7608		3	No	36.71	6.4	7.05	M	39	4835	4711.03
0.341286	340	0	168	29.7619	30	2	No	19.14	1.5	1.65	M	39.86	4835	4609.38	0	1
0.338327	340	0	168	29.7619		2	No	28.57	2.95	5.4	M	39.86	4835	4609.38
0.681532	340	0	168	29.7619		2	No	38.29	5.75	5.895	M	39.86	4835	4609.38
0.983007	341	0	177	30.0041	24	0	No	18.57	1.41	0.89	M	38.14	3970	3955.43	1	0
0.257621	341	0	177	30.0041		0	No	28.57	4.7	4.8	M	38.14	3970	3955.43
0.148875	341	0	177	30.0041		0	No	34.14	5.45	6.245	M	38.14	3970	3955.43
0.0153287	342	0	163	30.1103	29	1	No	19.71	1.105	1.52	F	38.86	4185	4092.38	0	1
0.694815	342	0	163	30.1103		1	No	28.57	2.64	3	F	38.86	4185	4092.38
0.966701	342	0	163	30.1103		1	No	35.57	5.84	4.63	F	38.86	4185	4092.38
0.0284675	343	0	165	30.1194	28	0	No	19.86	2.035	2.09	F	39.14	4420	4291.26	0	1
0.395822	343	0	165	30.1194		0	No	31.86	5	4.75	F	39.14	4420	4291.26
0.882175	343	0	165	30.1194		0	No	38.71	7.8	8.2	F	39.14	4420	4291.26
0.800218	344	0	166	30.1205	22	0	No	18.71	1.86	1.805	M	39.57	4355	4182.21	0	1
0.604317	344	0	166	30.1205		0	No	28.71	3.5	4.3	M	39.57	4355	4182.21
0.131142	344	0	166	30.1205		0	No	36	4.805	4.66	M	39.57	4355	4182.21
0.0432345	345	0	180	30.2469	36	1	No	19.57	0.945	1.295	M	38.71	4135	4059.16	0	1
0.897678	345	0	180	30.2469		1	No	27.57	2.305	2.38	M	38.71	4135	4059.16
0.0933888	345	0	180	30.2469		1	No	34	3.35	4.72	M	38.71	4135	4059.16
0.873638	346	0	157	30.4272	33	2	No	19.43	2.06	1.4	F	39.57	4290	4119.79	1	0
0.619594	346	0	157	30.4272		2	No	32.43	4	3.59	F	39.57	4290	4119.79
0.232534	346	0	157	30.4272		2	No	39.14	5.8	5.18	F	39.57	4290	4119.79
0.174626	347	0	162	30.4832	29	1	No	18.86	1.315	1.595	M	39	4530	4413.85	0	1
0.583581	347	0	162	30.4832		1	No	27.86	3.8	3.7	M	39	4530	4413.85
0.490785	347	0	162	30.4832		1	No	35	6.635	5.19	M	39	4530	4413.85
0.130044	348	0	167	30.8365	24	2	No	19.57	1.425	1	M	38.86	4460	4361.3	0	1
0.241097	348	0	167	30.8365		2	No	27.14	2.7	3.17	M	38.86	4460	4361.3
0.578942	348	0	167	30.8365		2	No	36.29	4.8	5.75	M	38.86	4460	4361.3
0.394348	349	0	166	30.8463	31	3	No	19.43	1.07	1.8	M	38.43	4000	3955.24	1	0
0.445262	349	0	166	30.8463		3	No	31.43	3.7	2.6	M	38.43	4000	3955.24
0.37027	349	0	166	30.8463		3	No	35.86	4.2	4.9	M	38.43	4000	3955.24
0.780167	350	0	166	30.8463	38	3	No	19.43	1.9	1.965	M	38.71	4170	4093.52	0	1
0.0366857	350	0	166	30.8463		3	No	28.86	2.5	2.7	M	38.71	4170	4093.52
0.834375	350	0	166	30.8463		3	No	36.86	4.45	4.945	M	38.71	4170	4093.52
0.863769	351	0	161	30.8532	29	1	No	19.29	1.71	1.6	M	39	4060	3955.9	1	0
0.0306663	351	0	161	30.8532		1	No	30.14	3.2	2.3	M	39	4060	3955.9
0.431196	351	0	161	30.8532		1	No	36	4.35	5.05	M	39	4060	3955.9
0.76678	352	0	167	30.8596	25	2	No	20.71	0.78	1.15	M	39.43	4165	4013.95	1	0
0.49695	352	0	167	30.8596		2	No	32.57	3.15	2.85	M	39.43	4165	4013.95
0.314985	352	0	167	30.8596		2	No	36.71	4.1	5.075	M	39.43	4165	4013.95
0.0392025	353	0	164	30.8596	37	2	No	20.71	2.02	0.905	F	39.43	4395	4235.61	0	1
0.390679	353	0	164	30.8596		2	No	27.86	3.05	3.15	F	39.43	4395	4235.61
0.597784	353	0	164	30.8596		2	No	37.86	5.45	6.245	F	39.43	4395	4235.61
0.73559	354	0	166	30.863	30	3	No	19.57	1.28	1.645	M	38.43	4075	4029.4	0	1
0.0836043	354	0	166	30.863		3	No	29.29	2.88	3.44	M	38.43	4075	4029.4
0.483398	354	0	166	30.863		3	No	36.29	4.7	4.05	M	38.43	4075	4029.4
0.925066	355	0	178	30.9917	30	2	No	20.14	1.6	1.495	F	37.86	4180	4195.46	0	1
0.420773	355	0	178	30.9917		2	No	28.29	2.6	2.85	F	37.86	4180	4195.46
0.371226	355	0	178	30.9917		2	No	37.29	6.125	5.74	F	37.86	4180	4195.46
0.310225	356	0	175	31.0204	30	0	No	19.29	0.61	1.265	F	40.71	4570	4265.78	0	1
0.22645	356	0	175	31.0204		0	No	30.29	2.45	4.05	F	40.71	4570	4265.78
0.458174	356	0	175	31.0204		0	No	34.29	3.55	4.35	F	40.71	4570	4265.78
0.518283	357	0	172	31.0979	19	0	No	18.86	1.3	1.605	M	39.57	4945	4748.8	0	1
0.316284	357	0	172	31.0979		0	No	27.29	3.05	2.6	M	39.57	4945	4748.8
0.468885	357	0	172	31.0979		0	No	36	4.55	4.33	M	39.57	4945	4748.8
0.00259688	358	0	150	31.1111	35	1	No	22.71	2.2	1.75	M	38.71	4890	4800.31	0	1
0.724165	358	0	150	31.1111		1	No	30.86	3.8	3.35	M	38.71	4890	4800.31
0.0610659	358	0	150	31.1111		1	No	36.57	4.75	5.9	M	38.71	4890	4800.31
0.965623	359	0	171	31.1207	29	0	No	19	1.805	1.49	F	37	3760	3861.62	0	1
0.972027	359	0	171	31.1207		0	No	27.86	2.75	2.5	F	37	3760	3861.62
0.839279	359	0	171	31.1207		0	No	36.86	4.85	5.115	F	37	3760	3861.62
0.987021	360	0	163	31.2	29	1	No	18.71	1.55	1.25	F	38.71	4010	3936.45	1	0
0.799575	360	0	163	31.2		1	No	32.71	3.9	5.7	F	38.71	4010	3936.45
0.600482	360	0	163	31.2		1	No	36.14	5.25	6.35	F	38.71	4010	3936.45
0.790001	361	0	167	31.2092	28	2	No	19	1.075	1.115	F	37.14	3635	3719.17	1	0
0.445963	361	0	167	31.2092		2	No	27.71	3	2.58	F	37.14	3635	3719.17
0.329305	361	0	167	31.2092		2	No	33.86	5.05	4.145	F	37.14	3635	3719.17
0.871835	362	0	165	31.2213	39	0	No	20	1.12	1.3	M	37.29	3745	3816.3	1	0
0.143717	362	0	165	31.2213		0	No	28	2.85	2.7	M	37.29	3745	3816.3
0.0352819	362	0	165	31.2213		0	No	36.57	3.9	5	M	37.29	3745	3816.3
0.149511	363	0	165	31.2213	27	1	No	18.57	1.295	1.4	M	39	4350	4238.46	0	1
0.386231	363	0	165	31.2213		1	No	31.86	2.8	5.25	M	39	4350	4238.46
0.562776	363	0	165	31.2213		1	No	35.86	6	5.855	M	39	4350	4238.46
0.498038	364	0	183	31.3091	33	0	No	21.57	1.95	1.8	M	39.86	4235	4037.38	1	0
0.998498	364	0	183	31.3091		0	No	29.29	2.135	2.1	M	39.86	4235	4037.38
0.780312	364	0	183	31.3091		0	No	36.86	4.5	5	M	39.86	4235	4037.38
0.32166	365	0	169	31.5115	25	1	No	19.29	1.69	1.7	F	38	4040	4040	0	1
0.777874	365	0	169	31.5115		1	No	31.86	4.9	4.8	F	38	4040	4040
0.830857	365	0	169	31.5115		1	No	35.43	5.5	7.805	F	38	4040	4040
0.184868	366	0	179	31.5617	28	1	No	18.86	1.33	1.31	F	39.14	4235	4111.65	0	1
0.222532	366	0	179	31.5617		1	No	29	2.7	3.45	F	39.14	4235	4111.65
0.596197	366	0	179	31.5617		1	No	36	4.59	5.465	F	39.14	4235	4111.65
0.128192	367	0	164	31.5721	33	1	No	18.86	1.39	1.95	M	37.57	3750	3792.92	1	0
0.0396159	367	0	164	31.5721		1	No	27	2.45	2.4	M	37.57	3750	3792.92
0.690332	367	0	164	31.5721		1	No	35.86	6.1	5.3	M	37.57	3750	3792.92
0.659058	368	0	162	31.5886	26	1	No	18.71	1.165	1.1	M	39.57	4240	4071.77	1	0
0.175967	368	0	162	31.5886		1	No	27.71	2.45	2.95	M	39.57	4240	4071.77
0.617594	368	0	162	31.5886		1	No	35.14	4.35	4.55	M	39.57	4240	4071.77
0.769771	369	0	168	31.8878	28	2	No	19	1.215	1.97	M	38.71	4310	4230.95	0	1
0.911068	369	0	168	31.8878		2	No	30	4.1	3.4	M	38.71	4310	4230.95
0.0748836	369	0	168	31.8878		2	No	38	6.99	8.12	M	38.71	4310	4230.95
0.174276	370	0	167	31.935	28	4	No	19.14	1.24	1.055	M	38.14	3965	3950.45	1	0
0.696156	370	0	167	31.935		4	No	28.14	2.075	3.21	M	38.14	3965	3950.45
0.913737	370	0	167	31.935		4	No	35.29	4.2	5.25	M	38.14	3965	3950.45
0.419431	371	0	153	32.0513	40	1	No	19	1.51	1.595	M	38.71	4405	4324.21	0	1
0.0434866	371	0	153	32.0513		1	No	29.14	3.2	3.59	M	38.71	4405	4324.21
0.0771565	371	0	153	32.0513		1	No	35.14	5.65	4.55	M	38.71	4405	4324.21
0.0151681	372	0	169	32.1466	32	1	No	19	1.675	1.44	M	38.71	4300	4221.13	0	1
0.943949	372	0	169	32.1466		1	No	27	2.75	3.4	M	38.71	4300	4221.13
0.906322	372	0	169	32.1466		1	No	34.14	4.1	4.4	M	38.71	4300	4221.13
0.715235	373	0	165	32.2979	34	2	No	19	1.18	0.78	M	40.86	4650	4324.52	0	1
0.961201	373	0	165	32.2979		2	No	29.43	3.05	2.9	M	40.86	4650	4324.52
0.655514	373	0	165	32.2979		2	No	34	4.9	4.285	M	40.86	4650	4324.52
0.79318	374	0	165	32.3232	34	1	No	18.14	1.5	1.255	M	38.57	4284	4220.69	0	1
0.450594	374	0	165	32.3232		1	No	29	3.85	3.3	M	38.57	4284	4220.69
0.189213	374	0	165	32.3232		1	No	37.29	5	5.95	M	38.57	4284	4220.69
0.190914	375	0	163	32.3685	40	2	No	19.14	1.595	1.2	M	40.14	4700	4449.43	0	1
0.905894	375	0	163	32.3685		2	No	30.14	4.35	4.1	M	40.14	4700	4449.43
0.0212523	375	0	163	32.3685		2	No	38.14	4.6	4.46	M	40.14	4700	4449.43
0.457483	376	0	163	32.3884	23	1	No	19	1.385	1.5	M	39.71	4245	4062.2	1	0
0.00387254	376	0	163	32.3884		1	No	28.14	2.9	2.835	M	39.71	4245	4062.2
0.716618	376	0	163	32.3884		1	No	35.14	5.845	6.32	M	39.71	4245	4062.2
0.653409	377	0	158	32.4557	21	1	No	19.29	1.475	1.695	F	38.57	4160	4098.52	0	1
0.00790766	377	0	158	32.4557		1	No	32.14	2.805	4.475	F	38.57	4160	4098.52
0.152709	377	0	158	32.4557		1	No	37.29	5.3	7.715	F	38.57	4160	4098.52
0.410982	378	0	165	32.6905	41	2	No	18.57	1.095	1.55	M	39.86	4310	4108.88	1	0
0.463636	378	0	165	32.6905		2	No	27.71	3.05	3.25	M	39.86	4310	4108.88
0.415113	378	0	165	32.6905		2	No	35.86	5.5	4.7	M	39.86	4310	4108.88
0.76704	379	0	174	32.6992	28	1	No	19.43	1.48	1.735	F	37.86	3835	3849.18	1	0
0.730844	379	0	174	32.6992		1	No	28.43	2.5	3	F	37.86	3835	3849.18
0.633389	379	0	174	32.6992		1	No	34.14	4.55	6.3	F	37.86	3835	3849.18
0.9182	380	0	161	32.7919	18	0	No	19.14	1.31	1.45	M	37.29	3655	3724.59	1	0
0.373846	380	0	161	32.7919		0	No	32.14	3.55	4.4	M	37.29	3655	3724.59
0.951484	380	0	161	32.7919		0	No	35.86	4.8	5.835	M	37.29	3655	3724.59
0.943724	381	0	165	32.9879	30	1	No	19.14	1.31	1.23	M	37	3940	4046.49	0	1
0.475353	381	0	165	32.9879		1	No	27.86	3.1	4.75	M	37	3940	4046.49
0.36029	381	0	165	32.9879		1	No	33.86	5.1	5.05	M	37	3940	4046.49
0.511807	382	0	174	33.0295	30	2	No	19	1.02	1.205	M	39.14	4400	4271.84	0	1
0.371939	382	0	174	33.0295		2	No	29.43	2.95	2.655	M	39.14	4400	4271.84
0.834037	382	0	174	33.0295		2	No	38.29	5.5	6.485	M	39.14	4400	4271.84
0.475843	383	0	163	33.0904	27	3	No	19.14	1.68	1.25	M	40.14	4670	4421.03	0	1
0.0977061	383	0	163	33.0904		3	No	28.14	3.15	3.95	M	40.14	4670	4421.03
0.646983	383	0	163	33.0904		3	No	36.14	8.195	6.77	M	40.14	4670	4421.03
0.600319	384	0	162	33.1504	27	1	No	19.57	1.505	1.595	M	41.57	4850	4433.49	0	1
0.489829	384	0	162	33.1504		1	No	30.57	2.8	3.6	M	41.57	4850	4433.49
0.646399	384	0	162	33.1504		1	No	36.57	5.7	4.15	M	41.57	4850	4433.49
0.95837	385	0	171	33.1726	37	0	No	18.86	1.575	1.705	F	39	4095	3990	1	0
0.321803	385	0	171	33.1726		0	No	28.86	3.3	2.675	F	39	4095	3990
0.592505	385	0	171	33.1726		0	No	34.86	3.85	4.05	F	39	4095	3990
0.166776	386	0	160	33.2031	24	0	No	18.86	0.985	1.34	M	40	4560	4332	0	1
0.744873	386	0	160	33.2031		0	No	31.71	4.25	4.11	M	40	4560	4332
0.270398	386	0	160	33.2031		0	No	39.29	5.55	5.535	M	40	4560	4332
0.456891	387	0	176	33.2516	25	0	No	19.57	0.775	1.72	M	38.71	4910	4819.94	0	1
0.00217147	387	0	176	33.2516		0	No	29.57	3.155	4.45	M	38.71	4910	4819.94
0.483109	387	0	176	33.2516		0	No	35.57	5.85	5.55	M	38.71	4910	4819.94
0.99261	388	0	169	33.2621	25	0	No	18.86	1.445	2.05	M	39.29	4445	4299.06	0	1
0.634455	388	0	169	33.2621		0	No	29.86	4.25	3.85	M	39.29	4445	4299.06
0.712069	388	0	169	33.2621		0	No	35.86	5.2	5	M	39.29	4445	4299.06
0.707803	389	0	167	33.3465	26	4	No	19	1.415	1.405	M	40	4440	4218	0	1
0.383584	389	0	167	33.3465		4	No	28	3.105	2.9	M	40	4440	4218
0.170556	389	0	167	33.3465		4	No	37.57	6	5.35	M	40	4440	4218
0.354476	390	0	175	33.4124	29	5	Yes	19.86	1.455	1.95	M	39	4245	4136.15	0	1
0.737661	390	0	175	33.4124		5	Yes	27.71	2.7	2.965	M	39	4245	4136.15
0.655989	390	0	175	33.4124		5	Yes	36.43	5.05	4.89	M	39	4245	4136.15
0.634646	391	0	173	33.4124	27	2	No	19.71	0.915	0.805	F	40.86	4510	4194.32	0	1
0.86555	391	0	173	33.4124		2	No	31.86	3.75	3.185	F	40.86	4510	4194.32
0.275125	391	0	173	33.4124		2	No	37.86	4.45	8.2	F	40.86	4510	4194.32
0.822867	392	0	169	33.4252	29	0	No	18.57	1.795	1.195	M	40	4975	4726.25	0	1
0.616396	392	0	169	33.4252		0	No	28.29	3.25	3.815	M	40	4975	4726.25
0.0686408	392	0	169	33.4252		0	No	34.29	5.38	4.07	M	40	4975	4726.25
0.403456	393	0	178	33.4554	29	2	No	18.71	0.9	0.975	M	39.43	4215	4062.14	1	0
0.309405	393	0	178	33.4554		2	No	32.71	2.85	3.7	M	39.43	4215	4062.14
0.0480993	393	0	178	33.4554		2	No	35.29	3.9	4.825	M	39.43	4215	4062.14
0.733937	394	0	167	33.705	24	0	No	19.43	0.81	1.785	M	39.86	4220	4023.08	1	0
0.121884	394	0	167	33.705		0	No	29.43	3.1	3.48	M	39.86	4220	4023.08
0.750002	394	0	167	33.705		0	No	37.86	5.275	6.24	M	39.86	4220	4023.08
0.42622	395	0	171	33.8566	28	0	No	18	1.395	1.395	M	39.29	4450	4303.89	0	1
0.149904	395	0	171	33.8566		0	No	28	3.85	3.79	M	39.29	4450	4303.89
0.907272	395	0	171	33.8566		0	No	35	6.375	6.61	M	39.29	4450	4303.89
0.0337544	396	0	163	33.9493	34	4	No	19	1.29	0.59	F	38.43	4315	4266.72	0	1
0.0701285	396	0	163	33.9493		4	No	28	4.485	3.87	F	38.43	4315	4266.72
0.563464	396	0	163	33.9493		4	No	36	5.05	8.71	F	38.43	4315	4266.72
0.857223	397	0	180	33.9506	28	4	No	19.43	1.025	1.29	F	38.71	4830	4741.41	0	1
0.915818	397	0	180	33.9506		4	No	28.14	2.755	2.38	F	38.71	4830	4741.41
0.550426	397	0	180	33.9506		4	No	36.14	5.3	6.065	F	38.71	4830	4741.41
0.921195	398	0	169	33.9624	31	2	No	19.14	0.885	0.83	M	39.14	4310	4184.47	0	1
0.756685	398	0	169	33.9624		2	No	28.43	1.925	3.515	M	39.14	4310	4184.47
0.895998	398	0	169	33.9624		2	No	36.29	5.45	4.475	M	39.14	4310	4184.47
0.299134	399	0	167	34.0636	23	0	No	19.14	1.205	1.035	M	37.57	4245	4293.59	0	1
0.444796	399	0	167	34.0636		0	No	28.43	2.345	2.37	M	37.57	4245	4293.59
0.744974	399	0	167	34.0636		0	No	34.57	3.5	3.645	M	37.57	4245	4293.59
0.317469	400	0	167	34.0636	31	1	No	19	0.745	1.065	F	39.71	4275	4090.91	1	0
0.0865584	400	0	167	34.0636		1	No	28.14	2.36	3.45	F	39.71	4275	4090.91
0.0819939	400	0	167	34.0636		1	No	36.14	4.16	4.36	F	39.71	4275	4090.91
0.462434	401	0	167	34.0636	31	1	Yes	19.71	1.37	1.29	M	39	4685	4564.87	0	1
0.637882	401	0	167	34.0636		1	Yes	32.29	4.6	5.55	M	39	4685	4564.87
0.218943	401	0	167	34.0636		1	Yes	38.86	6.3	7.335	M	39	4685	4564.87
0.374485	402	0	172	34.1401	24	0	No	19.43	1.345	1.315	M	37.14	3750	3836.83	0	1
0.325061	402	0	172	34.1401		0	No	30.29	3.85	3.565	M	37.14	3750	3836.83
0.0682444	402	0	172	34.1401		0	No	36.29	5.54	5.325	M	37.14	3750	3836.83
0.631822	403	0	170	34.1401	24	1	No	18.86	1.5	1.11	M	38.71	4560	4476.36	0	1
0.36036	403	0	170	34.1401		1	No	28.71	2.85	3.735	M	38.71	4560	4476.36
0.0671954	403	0	170	34.1401		1	No	34.57	5.03	4.515	M	38.71	4560	4476.36
0.81847	404	0	172	34.1401	25	2	No	18.71	1	1.75	M	39	4355	4243.33	0	1
0.562056	404	0	172	34.1401		2	No	29.57	3.3	4.375	M	39	4355	4243.33
0.163695	404	0	172	34.1401		2	No	37.29	6.1	6.475	M	39	4355	4243.33
0.614403	405	0	181	34.187	31	3	No	20.29	1.05	1.365	M	37.43	4155	4218.27	0	1
0.777064	405	0	181	34.187		3	No	26.57	1.8	1.75	M	37.43	4155	4218.27
0.0926904	405	0	181	34.187		3	No	35.71	5.3	4.3	M	37.43	4155	4218.27
0.61826	406	0	175	34.2857	31	2	No	19	1.36	1.26	M	38.43	3965	3920.63	1	0
0.376023	406	0	175	34.2857		2	No	28.57	3.05	3.67	M	38.43	3965	3920.63
0.689999	406	0	175	34.2857		2	No	35.57	5.595	5.75	M	38.43	3965	3920.63
0.985487	407	0	187	34.3161	30	1	No	19.29	1.315	1.85	M	38.71	4258	4179.9	0	1
0.0203507	407	0	187	34.3161		1	No	28.57	2.35	2.65	M	38.71	4258	4179.9
0.525598	407	0	187	34.3161		1	No	33.71	4.5	6.13	M	38.71	4258	4179.9
0.103781	408	0	162	34.375	21	1	No	19.43	1.705	1.075	M	37.71	3885	3914.88	0	1
0.241563	408	0	162	34.375		1	No	28.14	3.545	3.8	M	37.71	3885	3914.88
0.910023	408	0	162	34.375		1	No	37.57	5.9	7.385	M	37.71	3885	3914.88
0.428106	409	0	173	34.4148	32	1	No	19.29	1.04	1.09	M	41.43	5025	4608.98	0	1
0.755383	409	0	173	34.4148		1	No	31.86	6.15	5.55	M	41.43	5025	4608.98
0.691182	409	0	173	34.4148		1	No	37.43	7.61	6.46	M	41.43	5025	4608.98
0.470988	410	0	165	34.4753	23	0	No	19.43	1.345	1.395	M	39.57	4315	4143.8	0	1
0.248041	410	0	165	34.4753		0	No	29.43	2.8	3.6	M	39.57	4315	4143.8
0.964566	410	0	165	34.4753		0	No	39.29	5.35	6.7	M	39.57	4315	4143.8
0.103743	411	0	164	34.5271	32	2	No	19.43	1.325	1.35	M	39.43	4220	4066.95	1	0
0.877933	411	0	164	34.5271		2	No	30.29	2.95	5.105	M	39.43	4220	4066.95
0.384051	411	0	164	34.5271		2	No	38.71	5.49	5.315	M	39.43	4220	4066.95
0.574751	412	0	176	34.6021	31	4	No	19.43	1.73	1.695	F	40	4280	4066	1	0
0.583428	412	0	176	34.6021		4	No	28.43	2.2	2.705	F	40	4280	4066
0.0603777	412	0	176	34.6021		4	No	39.71	5.42	5.795	F	40	4280	4066
0.29866	413	0	163	34.6268	15	0	No	19	1.14	1.35	M	38.43	4015	3970.08	1	0
0.339528	413	0	163	34.6268		0	No	28	3.775	4.395	M	38.43	4015	3970.08
0.200442	413	0	163	34.6268		0	No	33.86	6.035	5.18	M	38.43	4015	3970.08
0.452946	414	0	178	34.7178	18	0	No	20.14	0.89	1.62	M	38.57	4110	4049.26	0	1
0.889922	414	0	178	34.7178		0	No	28.71	2.38	2.91	M	38.57	4110	4049.26
0.942033	414	0	178	34.7178		0	No	34.57	3.55	4.2	M	38.57	4110	4049.26
0.0885788	415	0	165	34.8944	18	0	No	19	1.405	0.88	M	39.29	5080	4913.21	0	1
0.177963	415	0	165	34.8944		0	No	28.43	2.89	3.3	M	39.29	5080	4913.21
0.341155	415	0	165	34.8944		0	No	38	6.25	8.45	M	39.29	5080	4913.21
0.774771	416	0	175	35.0112	41	1	No	18.86	0.935	1.16	F	39.29	4955	4792.31	0	1
0.0782673	416	0	175	35.0112		1	No	28.86	3.775	3.71	F	39.29	4955	4792.31
0.979414	416	0	175	35.0112		1	No	37.86	5.575	7.11	F	39.29	4955	4792.31
0.0891363	417	0	172	35.1541	38	1	No	18.71	1.13	1.605	F	40.43	4725	4441.01	0	1
0.514118	417	0	172	35.1541		1	No	27.29	2.165	2.35	F	40.43	4725	4441.01
0.775116	417	0	172	35.1541		1	No	34.71	4.8	6.585	F	40.43	4725	4441.01
0.149929	418	0	170	35.2941	36	3	No	18.57	1.27	1.1	M	37.71	3945	3975.34	0	1
0.379515	418	0	170	35.2941		3	No	32.71	4.35	4.935	M	37.71	3945	3975.34
0.249409	418	0	170	35.2941		3	No	36.43	6.06	5.895	M	37.71	3945	3975.34
0.876485	419	0	157	35.2955	33	1	Yes	19.57	1.465	0.92	M	38.57	4310	4246.31	0	1
0.405779	419	0	157	35.2955		1	Yes	31.57	3.85	4.2	M	38.57	4310	4246.31
0.488437	419	0	157	35.2955		1	Yes	35.57	6.14	5.315	M	38.57	4310	4246.31
0.800161	420	0	158	35.3	29	1	No	18.71	0.965	1.75	M	41.43	4555	4177.89	0	1
0.561032	420	0	158	35.3		1	No	29.71	1.62	1.675	M	41.43	4555	4177.89
0.873692	420	0	158	35.3		1	No	39	4	5.5	M	41.43	4555	4177.89
0.889003	421	0	180	35.4938	28	0	No	18.86	1.42	1.56	F	39	4340	4228.72	0	1
0.0757697	421	0	180	35.4938		0	No	28.86	3.35	3.35	F	39	4340	4228.72
0.272122	421	0	180	35.4938		0	No	36.29	3.53	5.61	F	39	4340	4228.72
0.526399	422	0	165	35.4979	30	2	No	18.57	1.295	1.36	M	39.57	4335	4163	0	1
0.712353	422	0	165	35.4979		2	No	28.57	3.4	3.17	M	39.57	4335	4163
0.257342	422	0	165	35.4979		2	No	38.57	5.435	6.19	M	39.57	4335	4163
0.168301	423	0	165	35.629	34	1	No	19.29	1.265	1.895	F	40.57	4640	4346.07	0	1
0.952288	423	0	165	35.629		1	No	28.57	2.78	3	F	40.57	4640	4346.07
0.10514	423	0	165	35.629		1	No	39	6.095	6.24	F	40.57	4640	4346.07
0.122078	424	0	165	35.629	37	1	Yes	17.43	0.69	1.265	M	38	4350	4350	0	1
0.168174	424	0	165	35.629		1	Yes	32.43	4.55	4.45	M	38	4350	4350
0.624506	424	0	165	35.629		1	Yes	35.57	5.55	6.275	M	38	4350	4350
0.924125	425	0	170	35.6401	32	0	No	18.57	1.05	1.11	F	40.71	4580	4275.12	0	1
0.250522	425	0	170	35.6401		0	No	28.86	2.53	3.115	F	40.71	4580	4275.12
0.384896	425	0	170	35.6401		0	No	36	4.5	5.79	F	40.71	4580	4275.12
0.0349224	426	0	159	35.6513	29	1	No	19.43	1.23	1.335	F	38.57	4130	4068.97	0	1
0.144185	426	0	159	35.6513		1	No	28.57	2.7	4	F	38.57	4130	4068.97
0.655434	426	0	159	35.6513		1	No	36.57	5.85	5.45	F	38.57	4130	4068.97
0.967144	427	0	173	35.7513	35	2	No	18	1.465	1.275	M	38.14	4915	4896.96	0	1
0.779222	427	0	173	35.7513		2	No	28.57	2.6	2.35	M	38.14	4915	4896.96
0.872807	427	0	173	35.7513		2	No	37.43	4.95	5.25	M	38.14	4915	4896.96
0.96809	428	0	172	35.8302	27	2	No	18.71	0.5	1.8	F	40.29	4685	4418.71	0	1
0.862156	428	0	172	35.8302		2	No	30.71	3.095	3.1	F	40.29	4685	4418.71
0.982136	428	0	172	35.8302		2	No	40	4.35	5.1	F	40.29	4685	4418.71
0.245194	429	0	180	35.9184	30	1	No	21.29	2	0.905	M	41.43	5395	4948.35	0	1
0.687642	429	0	180	35.9184		1	No	30.43	2.95	4.15	M	41.43	5395	4948.35
0.0615558	429	0	180	35.9184		1	No	36.14	5.3	4.345	M	41.43	5395	4948.35
0.323819	430	0	161	35.9954	31	1	No	18.86	0.855	1.27	M	37.86	4300	4315.9	0	1
0.22721	430	0	161	35.9954		1	No	28.29	3.03	3	M	37.86	4300	4315.9
0.165515	430	0	161	35.9954		1	No	34	4.3	5.335	M	37.86	4300	4315.9
0.315167	431	0	174	36.0021	34	0	No	18.86	1.52	1.16	M	38.57	3955	3896.55	1	0
0.242643	431	0	174	36.0021		0	No	27.57	3.1	2.9	M	38.57	3955	3896.55
0.42019	431	0	174	36.0021		0	No	37.43	4.2	5.675	M	38.57	3955	3896.55
0.152759	432	0	158	36.0519	31	3	No	18.57	1.265	1.545	M	38.29	4340	4307.13	0	1
0.517696	432	0	158	36.0519		3	No	31	3.8	3.6	M	38.29	4340	4307.13
0.241189	432	0	158	36.0519		3	No	37.43	5.5	6.055	M	38.29	4340	4307.13
0.562936	433	0	157	36.1069	32	3	No	19.43	1.315	1.6	F	38.14	3910	3895.65	1	0
0.220272	433	0	157	36.1069		3	No	32.43	5.05	5.845	F	38.14	3910	3895.65
0.339246	433	0	157	36.1069		3	No	37.14	6.35	6.01	F	38.14	3910	3895.65
0.353366	434	0	160	36.1323	37	3	No	19.29	1.26	1.655	M	39	4195	4087.44	0	1
0.844071	434	0	160	36.1323		3	No	28.57	3.5	3.09	M	39	4195	4087.44
0.43966	434	0	160	36.1323		3	No	36.57	6.69	6.68	M	39	4195	4087.44
0.548652	435	0	168	36.1395	29	0	No	19.43	1.385	1.85	M	41.71	4945	4505.15	0	1
0.518055	435	0	168	36.1395		0	No	28.29	2.9	3.8	M	41.71	4945	4505.15
0.472801	435	0	168	36.1395		0	No	36.29	6.12	6.555	M	41.71	4945	4505.15
0.154316	436	0	168	36.1395	35	2	No	19	1.365	1.65	M	39.71	4715	4511.96	0	1
0.221148	436	0	168	36.1395		2	No	28	1.87	2.95	M	39.71	4715	4511.96
0.604544	436	0	168	36.1395		2	No	38	6.185	5.315	M	39.71	4715	4511.96
0.0707658	437	0	154	36.2624	32	2	No	18.57	1.775	1.94	M	40.43	4650	4370.52	0	1
0.206987	437	0	154	36.2624		2	No	32.71	4.1	4.6	M	40.43	4650	4370.52
0.660271	437	0	154	36.2624		2	No	36.86	5.15	5.7	M	40.43	4650	4370.52
0.554306	438	0	160	36.3281	38	3	No	19.57	1.79	1.765	F	38.29	3965	3934.97	1	0
0.784557	438	0	160	36.3281		3	No	30.14	3.7	4	F	38.29	3965	3934.97
0.0942587	438	0	160	36.3281		3	No	39.14	6.19	7.675	F	38.29	3965	3934.97
0.352029	439	0	170	36.3322	25	0	No	19.14	1.18	1.335	F	37.14	3600	3683.36	1	0
0.0898602	439	0	170	36.3322		0	No	28.29	3.35	3.31	F	37.14	3600	3683.36
0.00474861	439	0	170	36.3322		0	No	36.14	5.35	5.785	F	37.14	3600	3683.36
0.209888	440	0	172	36.5062	26	0	No	20.86	1.095	1.825	F	39.14	4275	4150.49	0	1
0.903393	440	0	172	36.5062		0	No	32.86	3.6	3.55	F	39.14	4275	4150.49
0.1077	440	0	172	36.5062		0	No	37.86	6.905	9.62	F	39.14	4275	4150.49
0.071518	441	0	174	36.5714	30	2	No	21.14	1.45	1.73	F	38.71	4095	4019.89	1	0
0.911548	441	0	174	36.5714		2	No	30.14	3.75	3.6	F	38.71	4095	4019.89
0.539292	441	0	174	36.5714		2	No	36.43	7.32	6.07	F	38.71	4095	4019.89
0.168649	442	0	178	36.6115	36	0	No	19.71	1.505	0.995	M	38.57	4540	4472.91	0	1
0.483654	442	0	178	36.6115		0	No	28.71	3	3.75	M	38.57	4540	4472.91
0.520934	442	0	178	36.6115		0	No	36.86	4.75	5.7	M	38.57	4540	4472.91
0.554285	443	0	177	36.7072	24	2	No	18.71	1.225	1.24	M	39	4235	4126.41	0	1
0.834181	443	0	177	36.7072		2	No	30.71	3.4	2.295	M	39	4235	4126.41
0.918704	443	0	177	36.7072		2	No	35.57	3.85	4.6	M	39	4235	4126.41
0.723061	444	0	166	36.7309	20	0	No	19.43	1.495	1.7	M	39.86	4390	4185.15	0	1
0.919246	444	0	166	36.7309		0	No	28.86	3.2	2.5	M	39.86	4390	4185.15
0.575428	444	0	166	36.7309		0	No	39.29	5.45	5.62	M	39.86	4390	4185.15
0.791734	445	0	165	36.7309	34	1	Yes	19.14	0.875	0.925	M	39.86	4225	4027.85	1	0
0.525586	445	0	165	36.7309		1	Yes	30	2.5	3.1	M	39.86	4225	4027.85
0.89969	445	0	165	36.7309		1	Yes	38.71	5.48	7.565	M	39.86	4225	4027.85
0.417836	446	0	173	36.7537	20	0	No	18.57	1.8	1.76	M	39.29	4156	4019.55	1	0
0.552416	446	0	173	36.7537		0	No	27.57	3.4	3.88	M	39.29	4156	4019.55
0.591616	446	0	173	36.7537		0	No	39.14	4.15	5.75	M	39.29	4156	4019.55
0.669229	447	0	158	36.8531	29	3	No	18.71	1.405	1.095	M	37.71	4180	4212.15	0	1
0.183097	447	0	158	36.8531		3	No	27.71	3.38	2.75	M	37.71	4180	4212.15
0.428759	447	0	158	36.8531		3	No	33.71	5.05	4.95	M	37.71	4180	4212.15
0.922078	448	0	164	36.9608	32	1	No	19.43	1.45	1.45	F	39.14	4370	4242.72	0	1
0.404763	448	0	164	36.9608		1	No	27.71	3.3	2.94	F	39.14	4370	4242.72
0.276411	448	0	164	36.9608		1	No	34.71	4.7	5.15	F	39.14	4370	4242.72
0.539791	449	0	173	37.0878	31	0	No	19.14	1.405	1.6	M	40.57	4525	4238.35	0	1
0.969381	449	0	173	37.0878		0	No	28.14	3.05	3.95	M	40.57	4525	4238.35
0.0920861	449	0	173	37.0878		0	No	39.57	6.315	5.755	M	40.57	4525	4238.35
0.457313	450	0	165	37.0983	26	0	No	19.29	1.38	1.285	M	40	4550	4322.5	0	1
0.456825	450	0	165	37.0983		0	No	30.29	3.5	4.1	M	40	4550	4322.5
0.335558	450	0	165	37.0983		0	No	38.29	5.75	6.75	M	40	4550	4322.5
0.636574	451	0	160	37.1094	36	3	No	18.86	1.12	1.315	M	39.57	4545	4364.67	0	1
0.98237	451	0	160	37.1094		3	No	28.14	2.8	2.85	M	39.57	4545	4364.67
0.713317	451	0	160	37.1094		3	No	38.86	7.285	6.46	M	39.57	4545	4364.67
0.503648	452	0	160	37.1094	24	1	No	19	1.2	1.535	M	38.29	4230	4197.96	0	1
0.584809	452	0	160	37.1094		1	No	28	3.25	2.3	M	38.29	4230	4197.96
0.418375	452	0	160	37.1094		1	No	36	6.12	5.905	M	38.29	4230	4197.96
0.160309	453	0	158	37.1094	38	2	No	18.29	1.14	1.325	F	38.29	4070	4039.17	0	1
0.959053	453	0	158	37.1094		2	No	26.71	2.15	2.15	F	38.29	4070	4039.17
0.311589	453	0	158	37.1094		2	No	35.86	4.7	4.775	F	38.29	4070	4039.17
0.200872	454	0	176	37.1255	26	1	No	18.71	1.15	1.2	M	38.71	4235	4157.32	0	1
0.414624	454	0	176	37.1255		1	No	31.57	2.85	2.6	M	38.71	4235	4157.32
0.950113	454	0	176	37.1255		1	No	35.71	3.8	4	M	38.71	4235	4157.32
0.854134	455	0	167	37.4656	29	1	No	19.14	1.27	0.98	F	38.86	4140	4048.38	1	0
0.165373	455	0	167	37.4656		1	No	28.29	2.75	3.145	F	38.86	4140	4048.38
0.29183	455	0	167	37.4656		1	No	35.43	6.05	5.955	F	38.86	4140	4048.38
0.741543	456	0	168	37.7163	22	1	No	19.43	1.665	0.895	M	39.29	4690	4536.01	0	1
0.530122	456	0	168	37.7163		1	No	32.43	4.3	5.1	M	39.29	4690	4536.01
0.433869	456	0	168	37.7163		1	No	36.29	5.1	5.715	M	39.29	4690	4536.01
0.0555856	457	0	172	37.8583	25	0	No	19.29	1.25	1.455	F	37.43	4705	4776.65	0	1
0.44954	457	0	172	37.8583		0	No	27.43	2.8	2.465	F	37.43	4705	4776.65
0.46843	457	0	172	37.8583		0	No	37	5.65	6.65	F	37.43	4705	4776.65
0.917513	458	0	162	37.9732	28	3	No	19.71	1.83	1.455	M	38.14	4095	4079.97	0	1
0.693946	458	0	162	37.9732		3	No	28.57	3.095	3.635	M	38.14	4095	4079.97
0.0277167	458	0	162	37.9732		3	No	34.14	4.35	5.875	M	38.14	4095	4079.97
0.775193	459	0	161	37.9732	27	1	No	19.14	0.99	1.55	F	39.43	4545	4380.17	0	1
0.546537	459	0	161	37.9732		1	No	27.29	2.365	3	F	39.43	4545	4380.17
0.333005	459	0	161	37.9732		1	No	38.14	7.365	5.89	F	39.43	4545	4380.17
0.858916	460	0	173	37.9839	32	2	No	18.86	1.25	0.95	M	38.71	4495	4412.55	0	1
0.899414	460	0	173	37.9839		2	No	28.86	2.85	3.2	M	38.71	4495	4412.55
0.672411	460	0	173	37.9839		2	No	38.14	4.45	3.95	M	38.71	4495	4412.55
0.435077	461	0	160	38.0548	26	0	No	18.43	1.335	1.065	M	39.29	4865	4705.27	0	1
0.390018	461	0	160	38.0548		0	No	29.57	3.05	4.25	M	39.29	4865	4705.27
0.44777	461	0	160	38.0548		0	No	38.14	6.25	9.215	M	39.29	4865	4705.27
0.156235	462	0	165	38.2002	23	0	No	19.43	1.42	1.2	M	38.43	4160	4113.45	0	1
0.308077	462	0	165	38.2002		0	No	26.86	2.1	3.36	M	38.43	4160	4113.45
0.585843	462	0	165	38.2002		0	No	33.86	3.75	4.425	M	38.43	4160	4113.45
0.134621	463	0	174	38.3142	30	0	No	18.86	1.345	1.455	M	39.29	4170	4033.09	1	0
0.975093	463	0	174	38.3142		0	No	27.43	2.545	3.305	M	39.29	4170	4033.09
0.287604	463	0	174	38.3142		0	No	37.43	3.8	5.8	M	39.29	4170	4033.09
0.926328	464	0	169	38.5141	23	0	No	19.71	1.775	1.25	M	38.29	4155	4123.53	0	1
0.220648	464	0	169	38.5141		0	No	26.57	2.5	2.975	M	38.29	4155	4123.53
0.787257	464	0	169	38.5141		0	No	37.43	4.1	5.135	M	38.29	4155	4123.53
0.0134611	465	0	152	38.5215	29	3	No	18.29	1.325	1.16	M	39	4430	4316.41	0	1
0.371205	465	0	152	38.5215		3	No	28.14	2.65	3.24	M	39	4430	4316.41
0.0128129	465	0	152	38.5215		3	No	34.14	5.5	3.565	M	39	4430	4316.41
0.615883	466	0	164	38.6675	28	2	No	19	1.15	1.8	F	40.43	4920	4624.29	0	1
0.231085	466	0	164	38.6675		2	No	27.43	3.55	3.35	F	40.43	4920	4624.29
0.237884	466	0	164	38.6675		2	No	36.86	5.3	6	F	40.43	4920	4624.29
0.398108	467	0	168	38.7249	29	1	No	20.14	1.17	2.2	M	41.29	4620	4251.88	0	1
0.959107	467	0	168	38.7249		1	No	30.14	2.95	2.85	M	41.29	4620	4251.88
0.764186	467	0	168	38.7249		1	No	39.43	5.1	4.3	M	41.29	4620	4251.88
0.151237	468	0	176	38.7397	37	2	No	19.71	1.225	1.35	M	38	3865	3865	1	0
0.281259	468	0	176	38.7397		2	No	29	2.505	2.2	M	38	3865	3865
0.73835	468	0	176	38.7397		2	No	37	4.85	5.7	M	38	3865	3865
0.554597	469	0	177	38.9416	27	0	No	20.43	1.235	1.65	M	38.86	4610	4507.98	0	1
0.800094	469	0	177	38.9416		0	No	28.71	2.85	3.4	M	38.86	4610	4507.98
0.800513	469	0	177	38.9416		0	No	37.71	5.425	5.465	M	38.86	4610	4507.98
0.508385	470	0	168	38.9739	29	0	No	18.14	1.35	1.025	F	41.71	4590	4181.73	0	1
0.490598	470	0	168	38.9739		0	No	28.14	3.2	3.03	F	41.71	4590	4181.73
0.722868	470	0	168	38.9739		0	No	35.57	6.265	4.3	F	41.71	4590	4181.73
0.285488	471	0	173	39.0925	26	0	No	18.71	1.25	1.35	M	40.57	4600	4308.6	0	1
0.0854473	471	0	173	39.0925		0	No	27.86	3	2.75	M	40.57	4600	4308.6
0.579825	471	0	173	39.0925		0	No	38.86	5.8	6.87	M	40.57	4600	4308.6
0.969622	472	0	168	39.2143	21	1	No	19.14	1.545	1.1	M	41	4965	4601.71	0	1
0.257083	472	0	168	39.2143		1	No	27.71	2.65	3.6	M	41	4965	4601.71
0.463093	472	0	168	39.2143		1	No	37.71	6.4	5.465	M	41	4965	4601.71
0.685379	473	0	161	39.2471	33	1	No	19.14	0.865	1.55	M	39	4320	4209.23	0	1
0.575032	473	0	161	39.2471		1	No	28.14	3.25	2.9	M	39	4320	4209.23
0.0627811	473	0	161	39.2471		1	No	35.14	5.15	4.285	M	39	4320	4209.23
0.510133	474	0	170	39.3282	23	1	No	19.14	1.345	1	M	37.57	3800	3843.49	1	0
0.182185	474	0	170	39.3282		1	No	28	3.35	2.9	M	37.57	3800	3843.49
0.77947	474	0	170	39.3282		1	No	34.14	5.66	3.25	M	37.57	3800	3843.49
0.324525	475	0	162	39.6281	36	1	No	19.14	1.46	1.485	M	39.29	5305	5130.82	0	1
0.93108	475	0	162	39.6281		1	No	28.14	2.9	2.85	M	39.29	5305	5130.82
0.602205	475	0	162	39.6281		1	No	34.14	4.63	5.19	M	39.29	5305	5130.82
0.217328	476	0	173	39.6354	36	4	No	19	1.19	1.45	M	37.29	4620	4707.96	0	1
0.199926	476	0	173	39.6354		4	No	28.29	3.2	3.045	M	37.29	4620	4707.96
0.48984	476	0	173	39.6354		4	No	36.43	4.905	5.26	M	37.29	4620	4707.96
0.229926	477	0	171	39.6703	28	1	No	18.57	1.24	0.925	M	38.86	4380	4283.07	0	1
0.253488	477	0	171	39.6703		1	No	28.57	3.45	3.35	M	38.86	4380	4283.07
0.554273	477	0	171	39.6703		1	No	34.57	4.15	4.8	M	38.86	4380	4283.07
0.757385	478	0	173	39.8	30	2	No	19.29	1.315	1.82	F	39.14	4670	4533.98	0	1
0.588616	478	0	173	39.8		2	No	32.71	4.05	3.8	F	39.14	4670	4533.98
0.577007	478	0	173	39.8		2	No	37.29	5	7.4	F	39.14	4670	4533.98
0.0159165	479	0	160	39.8438	36	2	No	20.14	1.635	1.165	M	39.71	4450	4258.37	0	1
0.542935	479	0	160	39.8438		2	No	30.71	3.45	3.785	M	39.71	4450	4258.37
0.577914	479	0	160	39.8438		2	No	38.57	5.3	6.6	M	39.71	4450	4258.37
0.305491	480	0	168	40.0369	17	0	No	19.43	1.65	1.515	M	37	3815	3918.11	0	1
0.948932	480	0	168	40.0369		0	No	29.29	3.3	3.95	M	37	3815	3918.11
0.232497	480	0	168	40.0369		0	No	37.43	4.95	5.825	M	37	3815	3918.11
0.91771	481	0	168	40.0369	38	4	No	19	1.89	1.195	F	39.29	4165	4028.25	1	0
0.435046	481	0	168	40.0369		4	No	27.86	1.75	2.7	F	39.29	4165	4028.25
0.99997	481	0	168	40.0369		4	No	36.71	6.45	5.7	F	39.29	4165	4028.25
0.238325	482	0	157	40.0573	40	2	No	19.86	1.285	1.24	M	38.86	4270	4175.5	0	1
0.109949	482	0	157	40.0573		2	No	28.14	2.75	3.05	M	38.86	4270	4175.5
0.810952	482	0	157	40.0573		2	No	35.43	5.625	5.9	M	38.86	4270	4175.5
0.956974	483	0	170	40.1384	24	1	No	19.57	1.01	1.47	F	38.57	3935	3876.85	1	0
0.0471345	483	0	170	40.1384		1	No	29.14	2.65	3.25	F	38.57	3935	3876.85
0.913672	483	0	170	40.1384		1	No	35.14	4.7	4.87	F	38.57	3935	3876.85
0.297468	484	0	170	40.1384	28	2	No	19.14	1.24	1.35	M	41.43	4890	4485.16	0	1
0.518609	484	0	170	40.1384		2	No	27.43	3.35	3.075	M	41.43	4890	4485.16
0.579815	484	0	170	40.1384		2	No	33.14	4.695	3.96	M	41.43	4890	4485.16
0.574902	485	0	172	40.2647	28	1	No	18.14	0.81	1.385	M	38.57	4440	4374.38	0	1
0.303346	485	0	172	40.2647		1	No	28.14	3.65	3.26	M	38.57	4440	4374.38
0.324071	485	0	172	40.2647		1	No	36.29	5.155	4.82	M	38.57	4440	4374.38
0.364235	486	0	168	40.3912	33	1	No	19.57	1.27	2.05	M	39.14	4680	4543.69	0	1
0.704868	486	0	168	40.3912		1	No	29.57	4.4	3.75	M	39.14	4680	4543.69
0.696057	486	0	168	40.3912		1	No	37.43	6.05	6.855	M	39.14	4680	4543.69
0.464836	487	0	168	40.404	26	3	Yes	19.71	1.05	1.78	M	41.29	5300	4877.69	0	1
0.221103	487	0	168	40.404		3	Yes	30.57	2.95	3.8	M	41.29	5300	4877.69
0.510728	487	0	168	40.404		3	Yes	36.43	4.25	3.45	M	41.29	5300	4877.69
0.208758	488	0	158	40.4583	28	3	No	19	0.905	1.09	M	38.86	4615	4512.87	0	1
0.589775	488	0	158	40.4583		3	No	26	2.9	2.8	M	38.86	4615	4512.87
0.401501	488	0	158	40.4583		3	No	36.14	6.2	6.43	M	38.86	4615	4512.87
0.11779	489	0	167	40.5178	34	0	No	20.3	1.08	1.08	M	39.57	4250	4081.37	1	0
0.0928708	489	0	167	40.5178		0	No	30.29	2.9	2.6	M	39.57	4250	4081.37
0.368369	489	0	167	40.5178		0	No	37.29	5	4.47	M	39.57	4250	4081.37
0.736988	490	0	160	40.625	31	2	No	19	1.195	0.97	F	39.29	4280	4139.48	0	1
0.415798	490	0	160	40.625		2	No	29.14	3.65	3.2	F	39.29	4280	4139.48
0.757625	490	0	160	40.625		2	No	35.14	4.2	5.25	F	39.29	4280	4139.48
0.194412	491	0	170	40.6963	29	1	No	19.14	1.165	1.85	M	38.71	4725	4638.34	0	1
0.056958	491	0	170	40.6963		1	No	29.14	3.5	2.5	M	38.71	4725	4638.34
0.34968	491	0	170	40.6963		1	No	39.29	6.5	5.835	M	38.71	4725	4638.34
0.123834	492	0	173	40.7631	31	0	No	19.43	1.05	1.205	F	38	4100	4100	0	1
0.40544	492	0	173	40.7631		0	No	28.43	2.485	2.8	F	38	4100	4100
0.00312853	492	0	173	40.7631		0	No	34.43	5.4	4	F	38	4100	4100
0.983746	493	0	166	41.0074	33	1	No	19.43	0.99	0.925	F	37.43	3850	3908.63	0	1
0.698201	493	0	166	41.0074		1	No	28.71	2.68	3.195	F	37.43	3850	3908.63
0.554138	493	0	166	41.0074		1	No	34.71	5.945	5.725	F	37.43	3850	3908.63
0.694753	494	0	182	41.0578	24	2	No	19	0.9	0.925	M	40.86	5005	4654.67	0	1
0.971238	494	0	182	41.0578		2	No	28	1.85	3.3	M	40.86	5005	4654.67
0.325525	494	0	182	41.0578		2	No	34	3.45	3.65	M	40.86	5005	4654.67
0.35196	495	0	159	41.1376	34	0	No	18.86	1.49	1.28	M	37.29	3660	3729.69	1	0
0.555185	495	0	159	41.1376		0	No	27.86	2.8	3	M	37.29	3660	3729.69
0.895353	495	0	159	41.1376		0	No	36.29	3.8	3.5	M	37.29	3660	3729.69
0.833826	496	0	177	41.1429	29	0	No	19.14	1.22	1.075	M	37.14	3595	3678.24	1	0
0.777223	496	0	177	41.1429		0	No	28.14	3.55	2.475	M	37.14	3595	3678.24
0.678218	496	0	177	41.1429		0	No	37	5.15	6.09	M	37.14	3595	3678.24
0.0821165	497	0	166	41.2349	22	1	No	19.57	1.35	1.25	F	39.29	4320	4178.16	0	1
0.343767	497	0	166	41.2349		1	No	29.57	3.85	3.65	F	39.29	4320	4178.16
0.776334	497	0	166	41.2349		1	No	35.57	4.85	4.1	F	39.29	4320	4178.16
0.971405	498	0	173	41.7655	36	1	No	19.57	1.4	1.25	M	39.29	4920	4758.46	0	1
0.705402	498	0	173	41.7655		1	No	28.29	3.9	3.05	M	39.29	4920	4758.46
0.340596	498	0	173	41.7655		1	No	34.71	4.65	5.155	M	39.29	4920	4758.46
0.831216	499	0	169	41.8685	26	0	No	18.57	1.04	1.155	M	37.57	3965	4010.38	0	1
0.817651	499	0	169	41.8685		0	No	28.14	2.8	2.7	M	37.57	3965	4010.38
0.0785702	499	0	169	41.8685		0	No	36.14	5.1	5	M	37.57	3965	4010.38
0.737974	500	0	165	41.8733	29	1	No	20.29	1.21	0.805	F	39.14	4280	4155.34	0	1
0.148932	500	0	165	41.8733		1	No	28.29	3.2	3.1	F	39.14	4280	4155.34
0.647659	500	0	165	41.8733		1	No	36.57	5.55	5.36	F	39.14	4280	4155.34
0.122388	501	0	160	41.9143	25	1	No	19.43	1.75	1.015	M	39.14	4080	3961.17	1	0
0.529338	501	0	160	41.9143		1	No	29	2.01	3.78	M	39.14	4080	3961.17
0.4332	501	0	160	41.9143		1	No	38	4.4	4.465	M	39.14	4080	3961.17
0.208679	502	0	166	41.952	30	1	No	18.86	1.58	1.37	M	37.29	3670	3739.88	1	0
0.910765	502	0	166	41.952		1	No	27.86	3.11	3.705	M	37.29	3670	3739.88
0.913957	502	0	166	41.952		1	No	34.86	4.92	4.425	M	37.29	3670	3739.88
0.778459	503	0	172	42.2526	34	0	No	18.57	1.365	1.3	M	40.86	4785	4450.07	0	1
0.189569	503	0	172	42.2526		0	No	27.57	2.6	3.05	M	40.86	4785	4450.07
0.686603	503	0	172	42.2526		0	No	34.14	4.7	4.865	M	40.86	4785	4450.07
0.730117	504	0	164	42.3855	26	3	No	18.86	1.75	1.29	F	37	3880	3984.86	0	1
0.349201	504	0	164	42.3855		3	No	27.86	2.59	2.9	F	37	3880	3984.86
0.236608	504	0	164	42.3855		3	No	35.71	5.05	5.425	F	37	3880	3984.86
0.125524	505	0	176	42.449	23	1	Yes	18.29	0.935	1.75	M	38	3805	3805	1	0
0.991213	505	0	176	42.449		1	Yes	30.71	3.25	3.6	M	38	3805	3805
0.343457	505	0	176	42.449		1	Yes	35.71	4.45	5.54	M	38	3805	3805
0.793041	506	0	166	42.459	43	5	Yes	20	1.335	1.4	M	38	4134	4134	0	1
0.309193	506	0	166	42.459		5	Yes	30.14	2.9	2.55	M	38	4134	4134
0.768635	506	0	166	42.459		5	Yes	35.86	4.35	3.95	M	38	4134	4134
0.339141	507	0	172	42.5906	23	2	Yes	18.71	0.955	1.355	F	39	4150	4043.59	1	0
0.812533	507	0	172	42.5906		2	Yes	29.71	3.05	2.85	F	39	4150	4043.59
0.648229	507	0	172	42.5906		2	Yes	37.71	6.1	5.3	F	39	4150	4043.59
0.24898	508	0	174	42.608	30	0	No	19.14	1.24	0.925	F	38.43	3905	3861.31	1	0
0.963287	508	0	174	42.608		0	No	28.29	2.25	2.305	F	38.43	3905	3861.31
0.347917	508	0	174	42.608		0	No	34.43	5.15	4.905	F	38.43	3905	3861.31
0.141931	509	0	162	42.7573	30	1	No	19.86	1.055	1.625	M	39.14	4310	4184.47	0	1
0.234553	509	0	162	42.7573		1	No	30	3.55	3.8	M	39.14	4310	4184.47
0.25881	509	0	162	42.7573		1	No	35	4.85	5.15	M	39.14	4310	4184.47
0.788769	510	0	166	42.8219	26	1	No	19.57	1.56	1.47	M	40	4480	4256	0	1
0.864236	510	0	166	42.8219		1	No	31	3.95	4.615	M	40	4480	4256
0.629296	510	0	166	42.8219		1	No	33.43	5.3	5	M	40	4480	4256
0.239168	511	0	160	42.9688	30	0	No	18.71	1.18	1.29	F	41.71	4760	4336.61	0	1
0.0710616	511	0	160	42.9688		0	No	28.43	2.7	3	F	41.71	4760	4336.61
0.109472	511	0	160	42.9688		0	No	33.86	4.55	4.65	F	41.71	4760	4336.61
0.342088	512	0	167	43.0277	28	0	No	22.71	2.35	2.07	F	39.29	4455	4308.73	0	1
0.533013	512	0	167	43.0277		0	No	28	3	3.9	F	39.29	4455	4308.73
0.207049	512	0	167	43.0277		0	No	34	4.65	6.265	F	39.29	4455	4308.73
0.305095	513	0	164	43.3	27	1	No	20.14	1.2	1.4	M	39.43	4250	4095.87	1	0
0.638323	513	0	164	43.3		1	No	30.14	2.65	2.8	M	39.43	4250	4095.87
0.906122	513	0	164	43.3		1	No	37.14	4.6	6.85	M	39.43	4250	4095.87
0.518162	514	0	164	43.8727	26	0	No	19.57	1.9	1.97	M	40	4855	4612.25	0	1
0.996554	514	0	164	43.8727		0	No	28.43	2.5	2.4	M	40	4855	4612.25
0.580822	514	0	164	43.8727		0	No	38.43	4.05	4.9	M	40	4855	4612.25
0.725	515	0	169	43.9106	37	4	No	19.43	1.8	1.08	M	37.14	4160	4256.33	0	1
0.374618	515	0	169	43.9106		4	No	31.14	3.35	4.3	M	37.14	4160	4256.33
0.858489	515	0	169	43.9106		4	No	37.14	5.6	6.6	M	37.14	4160	4256.33
0.113797	516	0	176	43.9292	34	5	Yes	19	1.535	1.8	F	41.43	4705	4315.47	0	1
0.633525	516	0	176	43.9292		5	Yes	28.14	2.7	3.4	F	41.43	4705	4315.47
0.864689	516	0	176	43.9292		5	Yes	38	6.935	4.7	F	41.43	4705	4315.47
0.00895403	517	0	180	44.1358	38	0	No	19	1.48	1.69	M	39.14	4515	4383.5	0	1
0.768081	517	0	180	44.1358		0	No	28	3.3	3.75	M	39.14	4515	4383.5
0.898743	517	0	180	44.1358		0	No	34	4.75	4.965	M	39.14	4515	4383.5
0.701353	518	0	159	44.302	32	2	No	18.57	1.77	0.97	M	39.29	4165	4028.25	1	0
0.0445271	518	0	159	44.302		2	No	29.14	2.65	2.85	M	39.29	4165	4028.25
0.412615	518	0	159	44.302		2	No	37.29	6.605	6.415	M	39.29	4165	4028.25
0.908478	519	0	159	44.5369	31	2	No	19.43	1.18	1.48	M	39.14	4215	4092.23	1	0
0.220754	519	0	159	44.5369		2	No	28.14	2.7	2.95	M	39.14	4215	4092.23
0.817801	519	0	159	44.5369		2	No	38.29	6.41	5.935	M	39.14	4215	4092.23
0.484646	521	0	170	44.6367	27	2	No	18.71	0.95	1.595	M	39.14	4130	4009.71	1	0
0.592955	521	0	170	44.6367		2	No	27.71	3.55	3.3	M	39.14	4130	4009.71
0.410035	521	0	170	44.6367		2	No	37.86	5.5	5.55	M	39.14	4130	4009.71
0.821886	522	0	161	44.789	36	1	No	19.86	2.1	1.48	M	37	3800	3902.7	0	1
0.801886	522	0	161	44.789		1	No	27.86	3.4	2.7	M	37	3800	3902.7
0.646202	522	0	161	44.789		1	No	36.71	5.15	5.1	M	37	3800	3902.7
0.216826	523	0	169	45.5166	22	0	No	19.57	1.09	1.55	M	37	3665	3764.05	1	0
0.577022	523	0	169	45.5166		0	No	28.57	2.75	3	M	37	3665	3764.05
0.475212	523	0	169	45.5166		0	No	36.57	5.5	4.25	M	37	3665	3764.05
0.945242	524	0	170	45.6747	37	1	No	20.29	0.855	2	F	37.43	4131	4193.91	0	1
0.745598	524	0	170	45.6747		1	No	29.57	2.7	2.6	F	37.43	4131	4193.91
0.0992941	524	0	170	45.6747		1	No	33.57	5.1	3.94	F	37.43	4131	4193.91
0.614247	525	0	182	45.7644	26	2	No	19.14	1.53	1.085	M	39.71	4500	4306.22	0	1
0.764586	525	0	182	45.7644		2	No	28	2.985	3.35	M	39.71	4500	4306.22
0.183265	525	0	182	45.7644		2	No	39	6.8	4.3	M	39.71	4500	4306.22
0.0876186	526	0	169	45.8261	29	0	No	18.86	1.02	1.42	M	39.29	4305	4163.65	0	1
0.729254	526	0	169	45.8261		0	No	27.86	3.25	3.15	M	39.29	4305	4163.65
0.082154	526	0	169	45.8261		0	No	34.86	5.98	5.745	M	39.29	4305	4163.65
0.230154	527	0	160	46.0938	27	1	No	20.43	2.2	1.85	M	38.57	4105	4044.33	0	1
0.952859	527	0	160	46.0938		1	No	29.29	3.35	3.35	M	38.57	4105	4044.33
0.263972	527	0	160	46.0938		1	No	34.29	4.9	4.55	M	38.57	4105	4044.33
0.0427121	528	0	165	46.1035	36	1	Yes	19.29	1.3	1.3	M	38.86	4350	4253.73	0	1
0.41991	528	0	165	46.1035		1	Yes	30.71	4.8	4.33	M	38.86	4350	4253.73
0.253988	528	0	165	46.1035		1	Yes	34.71	6.115	4.67	M	38.86	4350	4253.73
0.373345	529	0	173	46.1091	30	3	Yes	19.29	1.9	1.7	M	37.57	4455	4505.99	0	1
0.829104	529	0	173	46.1091		3	Yes	28.14	3.2	3.2	M	37.57	4455	4505.99
0.993982	529	0	173	46.1091		3	Yes	34.43	5.13	4.91	M	37.57	4455	4505.99
0.100214	530	0	163	46.2946	37	2	Yes	19	1.55	1.4	F	39	4505	4389.49	0	1
0.975782	530	0	163	46.2946		2	Yes	32.86	4.7	5.7	F	39	4505	4389.49
0.67857	530	0	163	46.2946		2	Yes	35.86	5.95	7.44	F	39	4505	4389.49
0.146165	531	0	181	46.3966	28	0	No	18.71	1.61	1.175	M	39.14	4480	4349.51	0	1
0.580468	531	0	181	46.3966		0	No	28.71	3.6	3.325	M	39.14	4480	4349.51
0.907552	531	0	181	46.3966		0	No	36.71	5.59	4.16	M	39.14	4480	4349.51
0.375253	532	0	173	46.4432	28	0	No	19.29	1.5	1.7	M	40.29	4510	4253.66	0	1
0.0608481	532	0	173	46.4432		0	No	28.14	2.6	2.85	M	40.29	4510	4253.66
0.0887954	532	0	173	46.4432		0	No	36.29	5.7	5.2	M	40.29	4510	4253.66
0.516101	533	0	165	48.1175	26	0	No	19	1.03	1.555	F	40.14	4810	4553.56	0	1
0.333549	533	0	165	48.1175		0	No	28.57	3.6	2.955	F	40.14	4810	4553.56
0.242956	533	0	165	48.1175		0	No	38.71	5.35	5.775	F	40.14	4810	4553.56
0.107682	534	0	168	48.5403	26	1	No	19.14	1.85	1.1	M	38.71	4380	4299.66	0	1
0.107116	534	0	168	48.5403		1	No	28.43	3.1	3.25	M	38.71	4380	4299.66
0.904092	534	0	168	48.5403		1	No	36.14	4.7	5.32	M	38.71	4380	4299.66
0.557053	535	0	166	49.2489	25	2	No	21.57	1.85	1.815	F	38.86	4845	4737.78	0	1
0.505042	535	0	166	49.2489		2	No	28.71	4.035	3.89	F	38.86	4845	4737.78
0.0949173	535	0	166	49.2489		2	No	38.43	5.6	9.085	F	38.86	4845	4737.78
0.945044	536	0	163	49.7169	32	1	No	19.57	1.855	1.645	M	37.57	3720	3762.58	1	0
0.2105	536	0	163	49.7169		1	No	28.43	3.45	3.75	M	37.57	3720	3762.58
0.00861947	536	0	163	49.7169		1	No	36.43	6.245	5.255	M	37.57	3720	3762.58
0.218909	537	0	163	50.0583	39	0	No	20	0.92	1.04	M	41.86	5355	4861.2	0	1
0.407683	537	0	163	50.0583		0	No	30.71	3.8	3.88	M	41.86	5355	4861.2
0.0781573	537	0	163	50.0583		0	No	35.29	5.55	4.935	M	41.86	5355	4861.2
0.445084	538	0	167	50.199	32	2	No	18.57	1.075	1.75	M	41.29	4510	4150.64	0	1
0.335416	538	0	167	50.199		2	No	28.43	2.9	3.87	M	41.29	4510	4150.64
0.926689	538	0	167	50.199		2	No	33.43	4.25	4.15	M	41.29	4510	4150.64
0.229731	539	0	179	50.3086	25	1	No	19.43	2.4	1.83	F	38.86	4230	4136.39	0	1
0.954731	539	0	179	50.3086		1	No	28.43	3.05	2.875	F	38.86	4230	4136.39
0.32213	539	0	179	50.3086		1	No	36.29	4.65	5.05	F	38.86	4230	4136.39
0.881217	540	0	164	50.6782	34	2	No	18.86	1.5	2.1	F	38.71	4340	4260.4	0	1
0.840771	540	0	164	50.6782		2	No	28.14	3.15	5.1	F	38.71	4340	4260.4
0.343943	540	0	164	50.6782		2	No	37.86	5.8	7.46	F	38.71	4340	4260.4
0.456334	541	0	170	51.9918	34	2	No	19.43	1.95	1.435	F	37.71	4830	4867.14	0	1
0.370558	541	0	170	51.9918		2	No	31.57	3.6	5.045	F	37.71	4830	4867.14
0.340542	541	0	170	51.9918		2	No	36.43	6.6	5.695	F	37.71	4830	4867.14
0.47756	542	0	153	52.1167	30	0	No	18.86	0.87	2	M	39.14	4465	4334.95	0	1
0.73364	542	0	153	52.1167		0	No	27.86	2.65	3.8	M	39.14	4465	4334.95
0.74778	542	0	153	52.1167		0	No	33.86	4.45	4.24	M	39.14	4465	4334.95
0.544534	543	0	168	53.1463	26	1	No	19.43	1.015	0.95	M	39.43	4400	4240.43	0	1
0.528551	543	0	168	53.1463		1	No	26.43	2.425	2.74	M	39.43	4400	4240.43
0.538681	543	0	168	53.1463		1	No	36.43	6.3	6.475	M	39.43	4400	4240.43
0.230227	544	0	158	54.4785	33	2	No	18.86	1.585	1.405	F	38.86	4385	4287.96	0	1
0.612743	544	0	158	54.4785		2	No	27.86	3.05	3.35	F	38.86	4385	4287.96
0.870345	544	0	158	54.4785		2	No	38.43	5.6	6.075	F	38.86	4385	4287.96
0.970987	545	1	154	31.25	23	1	No	18.29	0.72	1.065	M	36.57	3524	3661.8	1	0
0.146862	545	1	154	31.25		1	No	26.29	2.135	2.25	M	36.57	3524	3661.8
0.0850763	545	1	154	31.25		1	No	35.14	4.75	4.65	M	36.57	3524	3661.8
0.184814	546	1	154	32.0459	21	0	No	19.43	0.66	1.38	M	35.29	3630	3908.76	0	1
0.970894	546	1	154	32.0459		0	No	29.43	4.2	3.155	M	35.29	3630	3908.76
0.474583	546	1	154	32.0459		0	No	35.29	5.625	7.02	M	35.29	3630	3908.76
0.418069	547	1	162	33.5315	34	1	No	18.43	0.96	1.685	F	36.29	4210	4408.38	0	1
0.86492	547	1	162	33.5315		1	No	29.29	3.7	3.75	F	36.29	4210	4408.38
0.210567	547	1	162	33.5315		1	No	34	6.85	9.01	F	36.29	4210	4408.38
0.742376	548	1	163	36.5087	29	2	Yes	18.86	1.4	1.185	M	36.29	3455	3617.8	1	0
0.619025	548	1	163	36.5087		2	Yes	30.86	4.15	3.78	M	36.29	3455	3617.8
0.181311	548	1	163	36.5087		2	Yes	36.71	6.45	9.11	M	36.29	3455	3617.8
0.851909	549	1	165	39.6694	35	2	No	19.43	0.62	1.555	M	36.43	3495	3645.62	1	0
0.589489	549	1	165	39.6694		2	No	26.14	2.3	2.1	M	36.43	3495	3645.62
0.32668	549	1	165	39.6694		2	No	35.43	5	5.71	M	36.43	3495	3645.62
0.0521836	550	1	170	51.729	38	1	No	20.43	1.3	2.75	M	36.43	4480	4673.07	0	1
0.921362	550	1	170	51.729		1	No	29.43	4.24	3.3	M	36.43	4480	4673.07
0.684688	550	1	170	51.729		1	No	35.43	8.12	9.41	M	36.43	4480	4673.07
0.604063	551	1	161	23.71	24	1	No	19.57	1.235	0.73	F	36.29	4005	4193.72	0	1
0.831866	551	1	161	23.71		1	No	29.57	3.15	3.77	F	36.29	4005	4193.72
0.242769	551	1	161	23.71		1	No	35.29	6.26	7.76	F	36.29	4005	4193.72
0.295004	552	1	157	21.0962	20	0	No	18.57	0.715	0.865	M	34.71	3210	3514.26	0	1
0.577773	552	1	157	21.0962		0	No	28.71	3.7	3.64	M	34.71	3210	3514.26
0.848914	552	1	157	21.0962		0	No	34.57	7.165	7.61	M	34.71	3210	3514.26
0.637866	553	1	155	21.875	44	1	No	19	1.905	1.45	F	34.43	3209	3541.74	0	1
0.215073	553	1	155	21.875		1	No	29.29	3.7	5.47	F	34.43	3209	3541.74
0.0251311	553	1	155	21.875		1	No	33.29	6.915	5.745	F	34.43	3209	3541.74
0.947805	554	1	170	22.2291	19	1	Yes	18.86	1.08	1.49	F	35.86	3414	3617.74	0	1
0.929832	554	1	170	22.2291		1	Yes	29.71	3.5	3.22	F	35.86	3414	3617.74
0.6844	554	1	170	22.2291		1	Yes	35.71	6.6	8.855	F	35.86	3414	3617.74
0.589108	555	1	160	23.8281	20	0	No	19.29	1.765	1.505	F	35.29	3800	4091.81	0	1
0.867071	555	1	160	23.8281		0	No	27	2.6	2.95	F	35.29	3800	4091.81
0.646514	555	1	160	23.8281		0	No	33.29	4.6	4.495	F	35.29	3800	4091.81
0.3884	556	1	170	24.9135	22	0	No	19.14	0.865	2	F	36.29	4320	4523.56	0	1
0.827449	556	1	170	24.9135		0	No	25.14	2.65	2.6	F	36.29	4320	4523.56
0.737418	556	1	170	24.9135		0	No	36.14	8.1	10.06	F	36.29	4320	4523.56
0.400542	557	1	170	25.2595	30	1	No	19.14	0.885	1.12	F	36.43	3555	3708.21	0	1
0.446324	557	1	170	25.2595		1	No	25.86	1.75	2.4	F	36.43	3555	3708.21
0.612902	557	1	170	25.2595		1	No	34.86	5.2	4.8	F	36.43	3555	3708.21
0.153686	558	1	164	26.0262	25	0	Yes	18.57	1.4	1.7	F	36.14	3684	3873.6	0	1
0.155221	558	1	164	26.0262		0	Yes	28.29	3.35	4.3	F	36.14	3684	3873.6
0.497293	558	1	164	26.0262		0	Yes	34.43	6.1	6.155	F	36.14	3684	3873.6
0.0929348	559	1	164	27.5134	34	0	No	18.86	1.38	1.5	M	36.43	4635	4834.75	0	1
0.13164	559	1	164	27.5134		0	No	29.86	3.85	3.86	M	36.43	4635	4834.75
0.431787	559	1	164	27.5134		0	No	35.86	6.865	6.595	M	36.43	4635	4834.75
0.336021	560	1	169	33.9624	29	0	No	19.57	1.48	0.65	F	36.57	3510	3647.25	1	0
0.614538	560	1	169	33.9624		0	No	29.57	2.5	3.35	F	36.57	3510	3647.25
0.0141522	560	1	169	33.9624		0	No	35.29	5.55	5.98	F	36.57	3510	3647.25
0.933924	561	1	155	35.8408	25	1	No	18.71	1.365	1.38	F	35.86	4458	4724.04	0	1
0.201477	561	1	155	35.8408		1	No	26.57	2.9	2.9	F	35.86	4458	4724.04
0.122642	561	1	155	35.8408		1	No	35.71	8.645	8	F	35.86	4458	4724.04
0.905973	562	1	155	39.1259	23	1	No	19.43	1.4	0.71	F	34.14	3615	4023.73	0	1
0.763657	562	1	155	39.1259		1	No	27.29	3.45	3.1	F	34.14	3615	4023.73
0.570396	562	1	155	39.1259		1	No	33.71	5.5	6.23	F	34.14	3615	4023.73
0.763423	563	1	162	48.9292	31	5	No	19	1.4	1.5	M	35.43	3276	3513.63	1	0
0.445599	563	1	162	48.9292		5	No	29.14	3.8	3.47	M	35.43	3276	3513.63
0.171937	563	1	162	48.9292		5	No	34.14	5.86	7.025	M	35.43	3276	3513.63
0.879692	564	1	168	21.9671	33	2	No	18.57	1.8	1.65	F	36.86	4330	4463.92	0	1
0.672028	564	1	168	21.9671		2	No	30.57	3.25	4	F	36.86	4330	4463.92
0.689394	564	1	168	21.9671		2	No	36.57	8.62	7.39	F	36.86	4330	4463.92
0.205843	565	1	177	24.8971	34	2	No	18.71	1.455	1.36	M	35.43	3706	3974.82	0	1
0.79311	565	1	177	24.8971		2	No	27.71	3.6	2.65	M	35.43	3706	3974.82
0.641109	565	1	177	24.8971		2	No	34.71	6.1	5.2	M	35.43	3706	3974.82
0.598461	566	1	170	25.9516	18	1	Yes	18.43	1.77	1.315	F	35.86	3320	3518.13	1	0
0.911409	566	1	170	25.9516		1	Yes	26.71	3.35	2.95	F	35.86	3320	3518.13
0.595804	566	1	170	25.9516		1	Yes	35.71	5.45	6.7	F	35.86	3320	3518.13
0.957832	567	1	163	26.3465	25	1	No	19.57	1.8	1.4	M	36.57	4536	4713.37	0	1
0.132472	567	1	163	26.3465		1	No	27.71	2.75	2.6	M	36.57	4536	4713.37
0.64485	567	1	163	26.3465		1	No	36.43	6.8	7.1	M	36.57	4536	4713.37
0.888873	568	1	170	26.9896	26	1	No	19.43	1.415	1.04	F	36.71	4990	5165.35	0	1
0.906542	568	1	170	26.9896		1	No	29.43	3.7	4.6	F	36.71	4990	5165.35
0.129866	568	1	170	26.9896		1	No	35.71	6.825	6.755	F	36.71	4990	5165.35
0.612889	569	1	168	31.8878	28	3	No	19	2.115	1.175	M	35.86	4770	5054.66	0	1
0.26453	569	1	168	31.8878		3	No	27.71	3.5	3.06	M	35.86	4770	5054.66
0.573213	569	1	168	31.8878		3	No	34.71	8.05	6.905	M	35.86	4770	5054.66
0.723502	570	1	163	33.8741	30	2	No	19	1.875	1.4	M	35.43	4162	4463.9	0	1
0.461589	570	1	163	33.8741		2	No	29.86	5.75	5.75	M	35.43	4162	4463.9
0.00417816	570	1	163	33.8741		2	No	33.86	8.575	6.96	M	35.43	4162	4463.9
0.708972	571	2	161	35.94	26	1	No	22.29	1.325	0.725	F	38.14	4105	4089.93	0	1
0.179507	571	2	161	35.94		1	No	28.29	3.3	2.9	F	38.14	4105	4089.93
0.333287	571	2	161	35.94		1	No	34.29	4.95	5.14	F	38.14	4105	4089.93
0.517038	572	2	173	26.73	39	7	No	20.29	1.555	1.17	M	38.43	4070	4024.46	0	1
0.387907	572	2	173	26.73		7	No	28.43	2.58	3.84	M	38.43	4070	4024.46
0.660748	572	2	173	26.73		7	No	34.14	3.95	4.26	M	38.43	4070	4024.46
0.958924	573	2	160	22.2656	30	1	No	19.29	1.36	1.47	F	36	3305	3488.61	1	0
0.878867	573	2	160	22.2656		1	No	30	2.58	3.98	F	36	3305	3488.61
0.020661	573	2	160	22.2656		1	No	34	5.535	4.585	F	36	3305	3488.61
0.0244055	574	2	167	33.7495	28	4	Yes	18.86	1.28	1.245	F	36.29	3954	4140.31	0	1
0.669026	574	2	167	33.7495		4	Yes	31.43	4.45	3.8	F	36.29	3954	4140.31
0.776012	574	2	167	33.7495		4	Yes	35	5.585	5.445	F	36.29	3954	4140.31
0.870493	575	2	162	36.9608	21	2	No	18.14	0.815	1.4	F	36	3440	3631.11	0	1
0.525546	575	2	162	36.9608		2	No	28	2.55	3.35	F	36	3440	3631.11
0.456692	575	2	162	36.9608		2	No	34.57	5.93	4.905	F	36	3440	3631.11
0.880938	576	2	158	37.8041	37	5	Yes	18.57	0.935	1.365	F	36.43	3660	3817.73	0	1
0.851589	576	2	158	37.8041		5	Yes	28	3.95	3.2	F	36.43	3660	3817.73
0.454805	576	2	158	37.8041		5	Yes	36.57	5.6	4.6	F	36.43	3660	3817.73
0.815616	577	2	171	38.9864	30	1	No	19.57	0.83	1.26	M	36.43	4785	4991.22	0	1
0.51747	577	2	171	38.9864		1	No	27.29	3.75	2.61	M	36.43	4785	4991.22
0.745466	577	2	171	38.9864		1	No	35.71	7	8.13	M	36.43	4785	4991.22
0.617092	578	2	183	55.8591	29	0	No	18.57	1.8	2	M	35.57	4958	5296.71	0	1
0.815163	578	2	183	55.8591		0	No	29.57	4.25	4.3	M	35.57	4958	5296.71
0.714588	578	2	183	55.8591		0	No	34.71	7.17	6.34	M	35.57	4958	5296.71
0.220773	580	0	173	19.05	26	0	No	19.57	1.5	1.535	M	37.43	3915	3974.62	0	1
0.78203	580	0	173	19.05		0	No	29	2.9	3.08	M	37.43	3915	3974.62
0.904783	580	0	173	19.05		0	No	36	3.95	4.78	M	37.43	3915	3974.62
0.333916	581	0	169	23.31	30	1	No	19	1.425	1.55	F	38.14	3855	3840.85	1	0
0.76993	581	0	169	23.31		1	No	28	2.55	2.63	F	38.14	3855	3840.85
0.42598	581	0	169	23.31		1	No	35	3.55	4.82	F	38.14	3855	3840.85
0.644787	582	0	168	28.01	30	1	No	19	1.71	0.87	M	38.86	4220	4126.61	0	1
0.145603	582	0	168	28.01		1	No	32	3.565	3.82	M	38.86	4220	4126.61
0.980391	582	0	168	28.01		1	No	37.86	4.815	7.975	M	38.86	4220	4126.61
0.701703	583	0	170	42.92	39	0	No	19.14	1.485	1.45	M	39	4320	4209.23	0	1
0.3742	583	0	170	42.92		0	No	28.14	2.07	2.4	M	39	4320	4209.23
0.383694	583	0	170	42.92		0	No	34.14	4.5	4.485	M	39	4320	4209.23
0.964181	584	0	169	19.257	19	0	No	19.86	1.45	1.9	M	35.29	3245	3494.19	0	1
0.711189	584	0	169	19.257		0	No	28	2.7	2.85	M	35.29	3245	3494.19
0.298815	584	0	169	19.257		0	No	36	3.45	4.625	M	35.29	3245	3494.19
0.824849	585	0	156	19.313	24	0	No	19.14	2.095	1.49	M	36.43	3520	3671.7	1	0
0.31061	585	0	156	19.313		0	No	32.29	3.8	4.3	M	36.43	3520	3671.7
0.0373047	585	0	156	19.313		0	No	36.29	5.2	6.465	M	36.43	3520	3671.7
0.0665855	586	0	162	22.1003	28	0	No	18.86	1.215	1.33	M	36.43	3484	3634.15	1	0
0.463028	586	0	162	22.1003		0	No	32.71	3.1	4.06	M	36.43	3484	3634.15
0.368872	586	0	162	22.1003		0	No	34.71	5.725	6.11	M	36.43	3484	3634.15
0.773149	587	0	161	22.6562	25	1	No	18.71	1.31	1.295	M	36.29	3550	3717.28	0	1
0.366506	587	0	161	22.6562		1	No	27.57	2.9	2.5	M	36.29	3550	3717.28
0.719911	587	0	161	22.6562		1	No	34.57	5.9	4.2	M	36.29	3550	3717.28
0.395315	588	0	168	23.03	22	1	No	19.43	1.29	1.2	M	35.71	3250	3458.42	1	0
0.598243	588	0	168	23.03		1	No	26.29	3.65	3.785	M	35.71	3250	3458.42
0.0526558	588	0	168	23.03		1	No	35.57	4.5	4.665	M	35.71	3250	3458.42
0.0971931	589	0	159	23.7332	21	1	No	18.71	1.65	1.4	M	36.86	3605	3716.49	1	0
0.317703	589	0	159	23.7332		1	No	30.71	4.65	3.3	M	36.86	3605	3716.49
0.594743	589	0	159	23.7332		1	No	35.29	6.3	4.58	M	36.86	3605	3716.49
0.393382	590	0	160	25	25	1	No	19.71	1.4	1	F	34.29	2886	3198.25	1	0
0.495665	590	0	160	25		1	No	26.71	3.05	3.15	F	34.29	2886	3198.25
0.834515	590	0	160	25		1	No	34.57	5.55	4.5	F	34.29	2886	3198.25
0.356356	591	0	165	27.2509	33	3	No	20.14	2.15	1.535	M	36.14	3678	3867.29	0	1
0.624613	591	0	165	27.2509		3	No	29	3.8	2.35	M	36.14	3678	3867.29
0.866414	591	0	165	27.2509		3	No	33.14	4.34	3.565	M	36.14	3678	3867.29
0.507505	592	0	181	29.6084	26	0	No	18.71	1.835	1.8	M	36.14	3600	3785.28	0	1
0.615502	592	0	181	29.6084		0	No	30.29	2.7	2.95	M	36.14	3600	3785.28
0.565343	592	0	181	29.6084		0	No	34.43	4.4	4.2	M	36.14	3600	3785.28
0.912012	593	0	167	35.1393	39	1	No	18.57	0.86	1.14	M	36.86	3680	3793.81	0	1
0.464158	593	0	167	35.1393		1	No	28.14	2.85	2.9	M	36.86	3680	3793.81
0.152803	593	0	167	35.1393		1	No	35.14	4.69	4.82	M	36.86	3680	3793.81
0.721111	594	0	165	38.5675	29	1	No	19.29	1.9	1.17	M	36.86	3980	4103.09	0	1
0.371543	594	0	165	38.5675		1	No	28.86	3.8	3.15	M	36.86	3980	4103.09
0.0941428	594	0	165	38.5675		1	No	34	5.805	5.415	M	36.86	3980	4103.09
0.0451408	596	0	166	38.83	32	2	No	19.86	1.7	1.55	M	36	4230	4465	0	1
0.812205	596	0	166	38.83		2	No	27.86	4.32	4.655	M	36	4230	4465
0.52828	596	0	166	38.83		2	No	34.86	6.465	5.34	M	36	4230	4465
0.514214	597	0	164	44.6163	27	2	No	20.29	1.25	2	M	36.14	3865	4063.92	0	1
0.699657	597	0	164	44.6163		2	No	25.86	1.79	2.895	M	36.14	3865	4063.92
0.562593	597	0	164	44.6163		2	No	34.86	5.59	6.125	M	36.14	3865	4063.92
0.881193	598	0	160	45.3125	28	1	No	19.86	1.635	1.37	M	36	3495	3689.17	0	1
0.076858	598	0	160	45.3125		1	No	30.57	4	4.7	M	36	3495	3689.17
0.0430615	598	0	160	45.3125		1	No	35.71	5.85	6.95	M	36	3495	3689.17
0.982921	599	0	161	48.2234	28	1	No	19.29	1.6	0.9	M	36.71	3625	3752.38	0	1
0.654545	599	0	161	48.2234		1	No	29.29	3.4	4.72	M	36.71	3625	3752.38
0.899245	599	0	161	48.2234		1	No	35.43	5.4	6.395	M	36.71	3625	3752.38
0.47685	600	3	172	25.0135	36	1	No	19.29	1.19	1.515	M	36.71	3570	3695.45	1	0
0.186646	600	3	172	25.0135		1	No	26.86	3	3.25	M	36.71	3570	3695.45
0.410923	600	3	172	25.0135		1	No	33.43	3.8	3.8	M	36.71	3570	3695.45
0.472547	601	3	164	25.2826	26	0	No	20.29	1.45	1.9	F	36.71	3585	3710.98	1	0
0.496301	601	3	164	25.2826		0	No	32.29	3.55	3.9	F	36.71	3585	3710.98
0.642464	601	3	164	25.2826		0	No	36.43	4.5	4.89	F	36.71	3585	3710.98
0.906716	602	3	178	27.7743	33	2	No	20.14	1.65	1.6	M	35.43	3346	3588.71	0	1
0.478019	602	3	178	27.7743		2	No	28.71	2.8	3.45	M	35.43	3346	3588.71
0.366365	602	3	178	27.7743		2	No	34.71	6.16	6.065	M	35.43	3346	3588.71
